# Supplementary material for: 2-Cyano-N′-[1-(pyridin-2-yl)ethyl­idene]acetohydrazide
Source: Acta Crystallogr Sect E Struct Rep Online. 2012 Oct 24;68(Pt 11):o3203. doi: 10.1107/S1600536812042869 (PMC3515292; doi:10.1107/S1600536812042869)
Supplement: Supplementary file 2 [file e-68-o3203-Isup2.hkl]

# 
# h,k,l, Fc-squared, Fo-squared, sigma(Fo-squared) and status flag 
# 
data_I
_shelx_title ' test_0m in   P21/c' 
_shelx_refln_list_code          4 
_shelx_F_calc_maximum      124.53 
_exptl_crystal_F_000       424.00 
_reflns_d_resolution_high  0.7829 
 
loop_ 
 _symmetry_equiv_pos_as_xyz 
 'x, y, z' 
 '-x, y+1/2, -z+1/2' 
 '-x, -y, -z' 
 'x, -y-1/2, z-1/2' 
 
_cell_length_a     8.1920 
_cell_length_b    14.5200 
_cell_length_c     8.7340 
_cell_angle_alpha  90.000 
_cell_angle_beta   98.466 
_cell_angle_gamma  90.000 
 
_shelx_F_squared_multiplier     1.000 
 
loop_ 
 _refln_index_h 
 _refln_index_k 
 _refln_index_l 
 _refln_F_squared_calc 
 _refln_F_squared_meas 
 _refln_F_squared_sigma 
 _refln_observed_status 
   2   0   0     7951.85     7231.35    152.15 o 
   3   0   0        0.03       -0.72      1.15 o 
   4   0   0      271.49      291.39      9.32 o 
   5   0   0     1950.04     2109.75     25.75 o 
   6   0   0      167.56      171.92      6.22 o 
   7   0   0       10.67       13.05      4.02 o 
  10   0   0        3.62       39.15     11.33 o 
   1   1   0      210.48      211.30      3.40 o 
   2   1   0      488.11      493.08      5.61 o 
   3   1   0      279.70      290.30      4.93 o 
   4   1   0       26.47       29.37      3.35 o 
   5   1   0       10.77       16.70      2.99 o 
   6   1   0        0.28        1.02      1.43 o 
   7   1   0       21.97       19.32      3.14 o 
   8   1   0       15.22       19.05      7.24 o 
   9   1   0        2.16       28.11      9.61 o 
  10   1   0        0.47       36.57     10.61 o 
   0   2   0     1059.05     1102.18     16.20 o 
   1   2   0      325.69      315.83      5.19 o 
   2   2   0      420.87      425.03      4.35 o 
   3   2   0     1359.75     1395.86     16.37 o 
   4   2   0       19.77       19.92      1.78 o 
   5   2   0       22.94       29.74      3.00 o 
   6   2   0       38.16       47.39      3.79 o 
   7   2   0        0.08       -0.89      1.80 o 
   8   2   0        4.33       12.49      5.45 o 
   9   2   0        3.64       25.67      9.89 o 
  10   2   0        2.20       37.00     10.32 o 
   1   3   0     2820.40     2550.29     19.57 o 
   2   3   0      353.26      333.59      3.76 o 
   3   3   0        4.56        3.85      0.78 o 
   4   3   0       11.19        8.54      1.13 o 
   5   3   0       39.73       44.16      2.92 o 
   6   3   0      155.43      144.81      6.01 o 
   7   3   0       10.71       11.60      3.86 o 
   8   3   0       24.35       48.47     13.77 o 
   9   3   0        2.65        9.20     11.97 o 
  10   3   0        0.25       31.26     11.47 o 
   0   4   0     4191.14     4001.38     37.97 o 
   1   4   0       54.45       61.87      1.70 o 
   2   4   0       21.92       26.21      2.08 o 
   3   4   0      112.14      101.77      2.26 o 
   4   4   0       28.05       26.86      1.61 o 
   5   4   0      141.21      140.85      3.98 o 
   6   4   0        0.19       -2.10      1.82 o 
   7   4   0        4.57        7.20      3.41 o 
   8   4   0        4.27       10.24      5.81 o 
   9   4   0        0.22        5.52     11.90 o 
   1   5   0      296.38      306.13      4.06 o 
   2   5   0       67.41       66.78      1.81 o 
   3   5   0      502.27      497.57      6.25 o 
   4   5   0       20.62       25.20      1.95 o 
   5   5   0       10.81       10.37      2.51 o 
   6   5   0        4.26        4.13      2.37 o 
   7   5   0       11.70       16.26      3.54 o 
   8   5   0       13.17       15.98      5.29 o 
   9   5   0        0.29        5.16     12.12 o 
   0   6   0      821.74      788.55     11.34 o 
   1   6   0       55.89       54.94      1.84 o 
   2   6   0      430.08      481.83      5.72 o 
   3   6   0      114.35      104.49      2.44 o 
   4   6   0        1.55        0.04      1.01 o 
   5   6   0      396.93      363.13     11.35 o 
   6   6   0        0.77       -1.98      2.03 o 
   7   6   0        8.78       11.77      3.44 o 
   8   6   0        7.17        5.03      3.07 o 
   9   6   0        2.66        6.02      5.16 o 
   1   7   0       61.44       64.33      3.89 o 
   2   7   0      202.97      192.64      3.58 o 
   3   7   0      289.29      305.04      5.90 o 
   4   7   0      186.88      185.44      4.73 o 
   5   7   0      591.61      581.47     21.33 o 
   6   7   0        0.00       -0.70      2.28 o 
   7   7   0        1.14        4.84      2.82 o 
   8   7   0        1.82        1.14      3.23 o 
   9   7   0       13.55        6.45      5.59 o 
   0   8   0     1089.26     1154.99     35.92 o 
   1   8   0      218.99      212.04      4.15 o 
   2   8   0        3.66        3.00      1.02 o 
   3   8   0       16.08       13.19      2.03 o 
   4   8   0       74.76       75.00     11.36 o 
   5   8   0      325.35      339.23      9.95 o 
   6   8   0       22.11       17.72      3.76 o 
   7   8   0        8.47        3.42      3.17 o 
   8   8   0       11.88       11.61      4.27 o 
   9   8   0       10.12       23.23      7.46 o 
   1   9   0        1.25        0.40      0.98 o 
   2   9   0       45.44       50.76      4.73 o 
   3   9   0       10.86       14.94      2.26 o 
   4   9   0       19.11       17.29      3.60 o 
   5   9   0        0.53        6.27      3.12 o 
   6   9   0        0.29        0.37      2.63 o 
   7   9   0        6.74        4.92      3.39 o 
   8   9   0        0.85       -0.67      3.23 o 
   9   9   0        0.23        3.66      4.37 o 
   0  10   0      194.37      200.52      6.49 o 
   1  10   0       56.10       58.68      3.95 o 
   2  10   0        0.09        0.31      1.79 o 
   3  10   0        0.03       -1.57      1.41 o 
   4  10   0      106.64      111.42      6.58 o 
   5  10   0        2.33        0.98      2.62 o 
   6  10   0       36.10       43.84      5.86 o 
   7  10   0        0.01        1.99      3.53 o 
   8  10   0        1.67       -1.01      3.41 o 
   1  11   0      163.72      172.28      5.50 o 
   2  11   0       16.94       15.21      2.43 o 
   3  11   0       13.33       16.07      4.73 o 
   4  11   0      130.81      141.09      7.82 o 
   5  11   0      121.39      122.61      7.79 o 
   6  11   0       17.25       14.74      6.45 o 
   7  11   0        0.38        3.91      3.58 o 
   8  11   0        1.10        5.82      4.35 o 
   0  12   0      260.32      286.88     14.41 o 
   1  12   0        7.60       11.59      2.46 o 
   2  12   0       38.81       39.34      3.57 o 
   3  12   0        0.02       -1.16      2.38 o 
   4  12   0        8.92       11.15      3.63 o 
   5  12   0       10.24        3.70      3.34 o 
   6  12   0       12.08       10.39      4.15 o 
   7  12   0        0.35        2.26      4.73 o 
   1  13   0       10.52       10.25      3.33 o 
   2  13   0        1.02        0.34      2.01 o 
   3  13   0        0.79        1.31      2.83 o 
   4  13   0        0.94        1.22      3.04 o 
   5  13   0       22.21       17.36      4.61 o 
   6  13   0        0.46        4.88      3.85 o 
   7  13   0        0.80        3.71      4.44 o 
   0  14   0        2.91        3.01      4.45 o 
   1  14   0        0.01       -1.20      2.06 o 
   2  14   0        0.14       -2.58      2.72 o 
   3  14   0       22.73       22.44      4.46 o 
   4  14   0        5.99        5.79      3.73 o 
   5  14   0        2.81        4.40      3.70 o 
   6  14   0        1.33       -2.52      4.59 o 
   1  15   0       14.57       15.21      4.11 o 
   2  15   0        1.20       -3.03      2.89 o 
   3  15   0        0.62       -1.17      2.86 o 
   4  15   0        3.41        3.33      3.50 o 
   5  15   0        0.48       -0.57      3.65 o 
   6  15   0        3.50        3.15      5.02 o 
   0  16   0        0.99        3.59      4.73 o 
   1  16   0        3.90        4.03      3.47 o 
   2  16   0        6.63        0.29      5.02 o 
   3  16   0        6.45        3.72      3.85 o 
   4  16   0        2.81        6.80      8.17 o 
   5  16   0        0.82       -2.93      3.41 o 
   1  17   0        1.91        6.17      5.59 o 
   2  17   0        0.89        1.58      4.88 o 
   3  17   0        0.02       -2.29      3.40 o 
   4  17   0        3.11        6.03      4.20 o 
   0  18   0        7.54        4.02      5.59 o 
   1  18   0        0.36        3.87      5.88 o 
   2  18   0        1.67       11.33      6.45 o 
 -10   1   1        0.51       37.00      9.32 o 
  -8   1   1        6.46       16.49      5.16 o 
  -7   1   1        0.34       -0.75      1.92 o 
  -6   1   1      137.62      135.17      4.66 o 
  -5   1   1      368.43      385.90      6.40 o 
  -4   1   1      361.82      366.77      5.70 o 
  -3   1   1      287.83      322.56      4.79 o 
  -2   1   1     1201.05     1145.02     14.30 o 
  -1   1   1     1536.22     1439.73     10.77 o 
   0   1   1     3110.79     2802.24     24.36 o 
   1   1   1     2137.02     1970.96     18.15 o 
   2   1   1      221.24      191.81      3.05 o 
   3   1   1       53.76       50.19      1.59 o 
   4   1   1       65.63       68.80      2.69 o 
   5   1   1        7.27        8.97      1.35 o 
   6   1   1        0.48        1.72      1.82 o 
   7   1   1        3.27       -0.33      2.82 o 
   8   1   1        2.11       16.06      8.60 o 
   9   1   1       20.84       43.59     13.34 o 
  10   1   1        0.01       37.84      7.98 o 
  -9   2   1       22.67       61.52     14.05 o 
  -8   2   1        0.21       11.05      4.59 o 
  -7   2   1       30.38       26.57      3.85 o 
  -6   2   1        2.64        4.11      1.99 o 
  -5   2   1       19.10       18.80      2.57 o 
  -4   2   1      484.89      524.92      8.33 o 
  -3   2   1       30.65       27.93      2.51 o 
  -2   2   1       30.98       41.19      2.36 o 
  -1   2   1      752.44      805.47      7.28 o 
   0   2   1     1411.56     1324.04      9.72 o 
   1   2   1     6146.50     5626.53     47.85 o 
   2   2   1      224.73      239.14      5.56 o 
   3   2   1       90.13       96.71      2.60 o 
   4   2   1      983.16      976.94     11.01 o 
   5   2   1      216.44      206.38      5.18 o 
   6   2   1      171.22      177.19      6.32 o 
   7   2   1       32.82       28.35      4.98 o 
   8   2   1        0.06        6.02      3.66 o 
   9   2   1        0.00       20.22      8.89 o 
  10   2   1        1.72       29.97     11.47 o 
  -9   3   1        0.45        5.05     13.19 o 
  -8   3   1       11.06       14.94      4.70 o 
  -7   3   1        1.80        2.62      2.29 o 
  -6   3   1       26.70       23.30      2.30 o 
  -5   3   1       52.57       55.17      2.75 o 
  -4   3   1      311.10      361.51      7.76 o 
  -3   3   1      290.26      293.85      4.34 o 
  -2   3   1       71.05       70.31      1.87 o 
  -1   3   1     2398.32     2146.89     15.65 o 
   0   3   1      197.02      180.78      2.81 o 
   1   3   1    13354.51    11754.46    142.56 o 
   2   3   1      369.10      382.75      6.77 o 
   3   3   1     1465.37     1474.32     15.79 o 
   4   3   1        0.78        0.83      0.68 o 
   5   3   1       30.57       23.92      2.84 o 
   6   3   1       10.16        7.51      2.33 o 
   7   3   1        0.18        3.30      3.07 o 
   8   3   1        1.33       -1.08      8.46 o 
   9   3   1        0.16       18.93      8.60 o 
  10   3   1        3.67       29.11     11.04 o 
 -10   4   1        5.89       10.90      5.74 o 
  -9   4   1        1.23        2.87      4.45 o 
  -8   4   1        6.84        8.38      5.09 o 
  -7   4   1        9.33       12.11      5.05 o 
  -6   4   1       27.22       35.14      4.53 o 
  -5   4   1       82.74       77.15      2.94 o 
  -4   4   1      559.72      578.26      7.86 o 
  -3   4   1       47.35       49.85      2.07 o 
  -2   4   1      183.76      191.57      3.48 o 
  -1   4   1      971.66      919.73     14.59 o 
   0   4   1       20.42       18.98      2.24 o 
   1   4   1    15506.66    13801.99    165.11 o 
   2   4   1      745.12      745.31      8.96 o 
   3   4   1        1.60        0.36      1.22 o 
   4   4   1      252.14      270.99      4.77 o 
   5   4   1       96.12       96.81      4.75 o 
   6   4   1      803.64      790.49     14.88 o 
   7   4   1       39.05       30.20      6.78 o 
   8   4   1        0.40        2.09      4.37 o 
   9   4   1        0.93        6.45      9.25 o 
 -10   5   1        0.68       -2.15      4.73 o 
  -9   5   1        0.59        2.72      4.30 o 
  -8   5   1        6.43        6.16      5.38 o 
  -7   5   1       65.35       87.73      5.97 o 
  -6   5   1       29.15       40.00      4.19 o 
  -5   5   1       86.54       82.96      3.58 o 
  -4   5   1       31.93       33.99      2.28 o 
  -3   5   1       17.08       21.31      1.97 o 
  -2   5   1      101.72      101.49      2.58 o 
  -1   5   1      370.11      358.11      4.74 o 
   0   5   1     1553.16     1564.46     20.06 o 
   1   5   1        0.01       -0.34      0.64 o 
   2   5   1       29.41       27.43      2.75 o 
   3   5   1       62.47       58.51      2.06 o 
   4   5   1       86.02       91.62      4.80 o 
   5   5   1        3.78        6.91      2.22 o 
   6   5   1      186.40      183.74      8.39 o 
   7   5   1        8.03        9.10      3.84 o 
   8   5   1        3.61        1.75      5.09 o 
   9   5   1        0.23        7.80     10.11 o 
  -9   6   1       38.76       40.81     13.62 o 
  -8   6   1       23.46       20.90      4.52 o 
  -7   6   1        0.01        1.80      2.55 o 
  -6   6   1        0.01       -2.84      1.89 o 
  -5   6   1       92.58       89.95      4.09 o 
  -4   6   1      162.58      166.97      3.72 o 
  -3   6   1        0.44        1.74      0.93 o 
  -2   6   1       98.15      105.77      2.77 o 
  -1   6   1      189.02      199.97      3.68 o 
   0   6   1      133.77      122.83      2.82 o 
   1   6   1       61.18       67.08      1.99 o 
   2   6   1      423.23      421.14      6.33 o 
   3   6   1        5.38        4.49      1.22 o 
   4   6   1       42.13       38.37      3.56 o 
   5   6   1       37.51       37.01      3.94 o 
   6   6   1        2.95        2.76      2.43 o 
   7   6   1        3.56        4.92      2.92 o 
   8   6   1        2.25        6.28      4.63 o 
   9   6   1        2.90        8.14      8.89 o 
  -9   7   1       11.21       13.61      4.82 o 
  -8   7   1        4.00        9.40      5.02 o 
  -7   7   1       13.96       22.36      4.56 o 
  -6   7   1       66.20       73.74      5.65 o 
  -5   7   1       30.56       29.39      3.84 o 
  -4   7   1      106.86      123.27      4.10 o 
  -3   7   1        0.51       -0.29      0.88 o 
  -2   7   1       66.45       65.86      2.41 o 
  -1   7   1      353.43      347.60      5.29 o 
   0   7   1     1249.44     1291.81     11.92 o 
   1   7   1       41.39       40.49      1.99 o 
   2   7   1       75.19       74.48      2.97 o 
   3   7   1       46.37       44.90      3.53 o 
   4   7   1        5.26        7.41      2.31 o 
   5   7   1      344.59      351.17      9.84 o 
   6   7   1       20.26       23.27      4.34 o 
   7   7   1       61.44       47.45      9.02 o 
   8   7   1        1.46        2.22      4.09 o 
   9   7   1        1.41        9.85      5.22 o 
  -9   8   1        4.62        3.96      3.89 o 
  -8   8   1        1.92        3.97      3.62 o 
  -7   8   1        8.09       11.68      4.05 o 
  -6   8   1       13.16       23.99      4.30 o 
  -5   8   1        7.84        7.22      3.20 o 
  -4   8   1        8.14       11.29      2.01 o 
  -3   8   1        7.21        4.87      1.23 o 
  -2   8   1      105.99      115.49      3.42 o 
  -1   8   1       30.14       29.20      2.84 o 
   0   8   1      503.12      550.19      7.17 o 
   1   8   1     1255.02     1332.59     13.50 o 
   2   8   1      191.47      207.36      5.17 o 
   3   8   1        6.00        4.42      2.15 o 
   4   8   1       96.25       99.09      5.36 o 
   5   8   1      188.14      163.69      7.08 o 
   6   8   1      158.35      160.45      7.41 o 
   7   8   1       41.97       35.61      5.60 o 
   8   8   1        0.00       -0.06      3.24 o 
   9   8   1        0.01        2.01      5.16 o 
  -9   9   1        2.04        3.06      4.27 o 
  -8   9   1        0.56        0.30      3.23 o 
  -7   9   1       10.00        6.78      3.78 o 
  -6   9   1        4.38        3.80      3.08 o 
  -5   9   1       43.40       49.37      5.42 o 
  -4   9   1      375.69      389.80      8.39 o 
  -3   9   1        2.21        2.95      1.56 o 
  -2   9   1       12.73       14.38      1.88 o 
  -1   9   1       99.03       92.06      3.27 o 
   0   9   1       83.90       89.45      3.06 o 
   1   9   1       12.32       12.11      1.49 o 
   2   9   1       20.39       24.15      4.31 o 
   3   9   1       28.98       30.72      4.02 o 
   4   9   1       45.08       41.66      4.41 o 
   5   9   1       48.26       53.96      5.12 o 
   6   9   1       19.25       17.92      3.96 o 
   7   9   1        4.66        0.58      3.25 o 
   8   9   1        0.04       -0.41      3.27 o 
  -8  10   1        8.92        5.95      4.27 o 
  -7  10   1        1.42        2.23      3.23 o 
  -6  10   1        7.50        9.26      3.82 o 
  -5  10   1        6.20        6.18      3.09 o 
  -4  10   1      320.21      305.93     10.59 o 
  -3  10   1       34.92       32.40      3.13 o 
  -2  10   1        2.74        3.55      1.36 o 
  -1  10   1       46.17       45.07      2.58 o 
   0  10   1        0.82        1.87      1.15 o 
   1  10   1      142.13      141.57      4.81 o 
   2  10   1        4.92        8.12      1.98 o 
   3  10   1        5.30        3.47      2.57 o 
   4  10   1      114.32      121.94      6.90 o 
   5  10   1       14.09       20.02      8.20 o 
   6  10   1        1.15        0.45      2.99 o 
   7  10   1        0.59       -1.59      2.94 o 
   8  10   1        0.57        1.98      3.98 o 
  -8  11   1        4.35        8.52      4.71 o 
  -7  11   1        0.08        3.20      3.51 o 
  -6  11   1       13.58       14.62      4.31 o 
  -5  11   1       20.18       13.91      4.00 o 
  -4  11   1      160.98      169.05      8.25 o 
  -3  11   1       76.37       75.35      5.19 o 
  -2  11   1      103.51      111.93      4.76 o 
  -1  11   1        6.07        5.65      1.59 o 
   0  11   1        2.70        4.67      1.45 o 
   1  11   1       18.26       20.61      2.61 o 
   2  11   1       13.51       12.24      3.13 o 
   3  11   1        1.36       -2.89      1.93 o 
   4  11   1        1.56        2.70      2.94 o 
   5  11   1       15.99       11.70      3.92 o 
   6  11   1        4.23        5.68      3.79 o 
   7  11   1        0.05       -3.26      3.38 o 
   8  11   1        0.00        1.82      4.03 o 
  -7  12   1        3.35        7.78      4.37 o 
  -6  12   1        2.72        6.24      7.39 o 
  -5  12   1        6.90       13.66      8.68 o 
  -4  12   1       60.97       38.43      4.98 o 
  -3  12   1        3.54        1.18      3.12 o 
  -2  12   1        0.00       -1.58      1.73 o 
  -1  12   1        0.59        1.22      1.84 o 
   0  12   1       42.41       45.51      4.30 o 
   1  12   1        9.08        8.25      2.23 o 
   2  12   1        0.24       -1.32      2.16 o 
   3  12   1        6.39        2.18      2.92 o 
   4  12   1        5.14        3.52      4.30 o 
   5  12   1        1.34        5.47      3.66 o 
   6  12   1        1.70        4.23      3.75 o 
   7  12   1        3.38        2.16      3.71 o 
  -7  13   1        0.01       -2.72      4.73 o 
  -6  13   1        0.30        1.38      3.41 o 
  -5  13   1        4.53        8.06      3.63 o 
  -4  13   1       35.50       32.60      5.01 o 
  -3  13   1       57.65       55.82      8.89 o 
  -2  13   1        7.95        1.86      2.74 o 
  -1  13   1       13.96       16.14      2.79 o 
   0  13   1        0.20       -1.05      1.76 o 
   1  13   1       15.59       14.47      2.80 o 
   2  13   1       15.86       21.32      4.00 o 
   3  13   1        5.85        2.33      2.99 o 
   4  13   1        0.01        0.72      3.14 o 
   5  13   1        0.92       -2.31      2.98 o 
   6  13   1        2.65        7.41      4.11 o 
   7  13   1        4.53        1.04      4.40 o 
  -6  14   1        2.83       -0.54      3.47 o 
  -5  14   1       13.91        7.35      3.79 o 
  -4  14   1        0.77        0.25      3.14 o 
  -3  14   1       19.21       19.40      4.35 o 
  -2  14   1        0.01       -2.21      2.14 o 
  -1  14   1        0.81        1.28      2.79 o 
   0  14   1       18.25       16.15      3.80 o 
   1  14   1        0.51       -1.53      2.15 o 
   2  14   1       10.39       12.54      6.95 o 
   3  14   1        3.46        2.08      3.04 o 
   4  14   1        0.23       -2.01      3.06 o 
   5  14   1        2.66        4.53      5.74 o 
   6  14   1        0.00       -1.43      4.00 o 
  -6  15   1        0.01       -1.42      3.63 o 
  -5  15   1        3.10        6.96      4.34 o 
  -4  15   1       29.43       22.25      5.01 o 
  -3  15   1        1.02        2.86      3.69 o 
  -2  15   1        5.87       10.80      3.95 o 
  -1  15   1        4.40        4.96      7.24 o 
   0  15   1        3.04        4.84      3.30 o 
   1  15   1       30.76       28.89      4.49 o 
   2  15   1        0.00        1.85      3.09 o 
   3  15   1       14.43       14.55      4.36 o 
   4  15   1        0.04       -1.33      3.27 o 
   5  15   1       15.58       17.85      4.97 o 
  -5  16   1        4.45        1.99      4.10 o 
  -4  16   1       15.58       23.12      5.23 o 
  -3  16   1        0.40        4.61      3.79 o 
  -2  16   1        0.34        1.15      4.59 o 
  -1  16   1        0.93        0.40      3.07 o 
   0  16   1        1.37       -0.97      3.24 o 
   1  16   1        3.50        3.73      4.73 o 
   2  16   1        1.02       -0.25      3.18 o 
   3  16   1        0.01        0.72      6.17 o 
   4  16   1        0.34        0.56      3.82 o 
   5  16   1        0.30       -0.11      4.03 o 
  -4  17   1        0.11        5.13      6.02 o 
  -3  17   1        4.90        2.72      6.45 o 
  -2  17   1        0.36        2.29      5.59 o 
  -1  17   1        2.04        4.10      3.88 o 
   0  17   1        0.16        1.15      5.16 o 
   1  17   1        0.16        3.59      4.88 o 
   2  17   1        0.32       -0.57      5.02 o 
   3  17   1        0.23        0.45      3.63 o 
  -2  18   1        0.68        0.72      5.88 o 
  -1  18   1        2.25        4.30      5.45 o 
   0  18   1        7.91        5.02      5.88 o 
   1  18   1        0.76       -6.02      4.30 o 
   2  18   1        1.48        3.44      6.02 o 
  -7   0   2       24.73       19.91      3.37 o 
  -6   0   2        0.04        1.41      1.77 o 
  -5   0   2      161.23      149.47      5.93 o 
  -4   0   2       15.73       17.14      2.43 o 
  -3   0   2      514.73      546.59      9.94 o 
  -2   0   2       49.71       31.73      6.24 o 
  -1   0   2      299.87      271.31      9.82 o 
   0   0   2     3578.00     3177.30     28.23 o 
   1   0   2      532.97      498.72      6.89 o 
   2   0   2      406.55      443.82      6.18 o 
   3   0   2     1158.63     1149.86     13.86 o 
   4   0   2      140.22      141.79      4.35 o 
   5   0   2        3.23        4.16      2.29 o 
   6   0   2      176.81      161.87     14.20 o 
   7   0   2      286.39      273.18     26.24 o 
   8   0   2       33.43       41.30     14.34 o 
   9   0   2        3.09       33.13     11.90 o 
  -9   1   2       12.63       19.36      5.88 o 
  -8   1   2       30.42       26.39      6.88 o 
  -7   1   2        9.44        6.73      2.12 o 
  -6   1   2        1.13       -0.25      1.32 o 
  -5   1   2       33.22       30.91      2.66 o 
  -4   1   2      806.31      820.64     11.37 o 
  -3   1   2       29.21       27.88      2.79 o 
  -2   1   2       82.44       71.30      2.18 o 
  -1   1   2      103.91      104.19      2.29 o 
   0   1   2      913.49      859.80      7.67 o 
   1   1   2     5268.82     4955.34     31.94 o 
   2   1   2      964.01      953.53      9.09 o 
   3   1   2       99.05      114.42      2.30 o 
   4   1   2      136.65      140.80      3.47 o 
   5   1   2      379.36      383.18      6.64 o 
   6   1   2       88.02       84.80      6.95 o 
   7   1   2      103.45      115.28     11.90 o 
   8   1   2        6.18       18.47      7.06 o 
   9   1   2        1.15       25.47      7.25 o 
  -9   2   2        0.02        3.59      3.87 o 
  -8   2   2       19.37       19.36      5.74 o 
  -7   2   2       48.49       43.59      3.64 o 
  -6   2   2      115.60      104.89      4.02 o 
  -5   2   2       22.83       27.63      2.20 o 
  -4   2   2      213.16      260.41      5.08 o 
  -3   2   2      556.67      578.41      7.27 o 
  -2   2   2      267.34      259.62      4.22 o 
  -1   2   2       58.99       58.24      1.82 o 
   0   2   2      374.05      403.25      4.50 o 
   1   2   2     1409.34     1343.74     11.62 o 
   2   2   2     1387.19     1426.27     14.22 o 
   3   2   2      288.30      278.69      4.52 o 
   4   2   2        9.07        9.41      1.39 o 
   5   2   2        5.06        4.17      1.30 o 
   6   2   2        2.08        1.51      2.55 o 
   7   2   2       77.06       85.12     14.20 o 
   8   2   2        0.92        7.74      8.60 o 
   9   2   2        0.01       17.49      9.46 o 
 -10   3   2        1.61        4.16      4.45 o 
  -9   3   2        0.01        6.17      4.45 o 
  -8   3   2      246.45      221.98     13.48 o 
  -7   3   2        6.78        5.96      3.50 o 
  -6   3   2        0.00       -0.08      1.19 o 
  -5   3   2      341.99      342.22      6.38 o 
  -4   3   2      443.78      490.09      7.91 o 
  -3   3   2        6.48       12.17      1.28 o 
  -2   3   2       83.93       86.34      2.47 o 
  -1   3   2       66.12       66.92      2.02 o 
   0   3   2     2219.49     2139.14     15.81 o 
   1   3   2     4856.41     4615.87     43.56 o 
   2   3   2     1301.91     1298.41     11.85 o 
   3   3   2        0.35       -0.77      0.63 o 
   4   3   2       11.19       10.21      1.30 o 
   5   3   2        3.27        3.18      1.81 o 
   6   3   2      186.88      187.21      9.40 o 
   7   3   2        0.30        4.25      4.30 o 
   8   3   2       13.03       18.79      5.16 o 
   9   3   2        0.00       20.08     10.04 o 
 -10   4   2        1.12        5.74      5.02 o 
  -9   4   2        2.77        5.35      3.63 o 
  -8   4   2       15.14       17.94      5.88 o 
  -7   4   2       10.27       22.23      5.88 o 
  -6   4   2        0.16        1.48      1.41 o 
  -5   4   2       28.51       29.95      2.45 o 
  -4   4   2       79.94       82.31      2.78 o 
  -3   4   2      900.84      951.07     12.43 o 
  -2   4   2       21.33       24.17      1.57 o 
  -1   4   2      642.23      648.32      7.03 o 
   0   4   2        8.03        9.77      1.06 o 
   1   4   2      770.37      734.86      6.72 o 
   2   4   2      352.13      363.70      7.15 o 
   3   4   2        7.55        9.99      1.94 o 
   4   4   2       43.76       44.86      3.44 o 
   5   4   2        0.31        1.07      1.73 o 
   6   4   2      351.23      346.23      9.55 o 
   7   4   2       84.37      101.68      8.62 o 
   8   4   2       29.53       39.26      6.58 o 
   9   4   2        0.37       12.19      9.61 o 
 -10   5   2        1.64        4.88      5.16 o 
  -9   5   2        4.69        8.36      4.21 o 
  -8   5   2       14.79       13.67      4.80 o 
  -7   5   2        3.51       -0.90      2.48 o 
  -6   5   2       13.89       14.56      3.07 o 
  -5   5   2        5.48        5.39      1.48 o 
  -4   5   2       10.30        8.64      1.36 o 
  -3   5   2      731.44      756.34     12.16 o 
  -2   5   2      518.02      507.80      6.64 o 
  -1   5   2        8.99        7.44      1.22 o 
   0   5   2      399.49      430.84      5.46 o 
   1   5   2      508.34      565.47      6.09 o 
   2   5   2       60.49       74.77      2.31 o 
   3   5   2       73.81       84.63      4.10 o 
   4   5   2       36.46       39.51      3.46 o 
   5   5   2       39.70       40.13      5.62 o 
   6   5   2      100.11      110.78      6.54 o 
   7   5   2       20.54       20.41      5.81 o 
   8   5   2       12.43       18.74      9.89 o 
   9   5   2        1.18        3.61      9.03 o 
  -9   6   2        1.48        5.87      3.92 o 
  -8   6   2        0.16        4.39      3.44 o 
  -7   6   2       36.83       33.83      5.17 o 
  -6   6   2        0.70       -0.64      1.81 o 
  -5   6   2        9.60        6.39      1.69 o 
  -4   6   2       20.98       22.61      2.06 o 
  -3   6   2       38.36       44.17      2.91 o 
  -2   6   2      196.52      203.76      4.19 o 
  -1   6   2       17.34       18.69      1.52 o 
   0   6   2       32.17       37.17      2.23 o 
   1   6   2       14.76       19.13      1.48 o 
   2   6   2     2465.03     2493.15     21.54 o 
   3   6   2      109.92      103.97      4.64 o 
   4   6   2       54.05       56.38      4.29 o 
   5   6   2      193.50      182.31      7.06 o 
   6   6   2       49.80       54.02      4.95 o 
   7   6   2       38.37       43.88      7.67 o 
   8   6   2        7.45       15.52      5.16 o 
   9   6   2        0.08        1.64      4.52 o 
  -9   7   2        2.63       13.04      4.53 o 
  -8   7   2       31.61       33.30      6.95 o 
  -7   7   2        1.87       -0.89      2.62 o 
  -6   7   2        0.05       -2.43      2.08 o 
  -5   7   2        2.63       -0.07      1.62 o 
  -4   7   2       57.69       60.07      2.73 o 
  -3   7   2       73.99       87.20      3.43 o 
  -2   7   2      121.33      122.19      3.80 o 
  -1   7   2       47.27       46.98      2.17 o 
   0   7   2      122.65      107.17      2.93 o 
   1   7   2       91.14       95.69      3.33 o 
   2   7   2      938.60      973.30     11.86 o 
   3   7   2       44.38       40.55      3.59 o 
   4   7   2        7.86       11.01      2.72 o 
   5   7   2      149.28      140.78      6.40 o 
   6   7   2       14.21       12.36      3.41 o 
   7   7   2        6.94        3.35      3.50 o 
   8   7   2        0.21       -0.55      4.53 o 
   9   7   2        0.09       -0.99      5.16 o 
  -9   8   2       27.58       23.34      5.43 o 
  -8   8   2       26.85       27.64      5.22 o 
  -7   8   2        2.90        1.18      3.20 o 
  -6   8   2        0.91       -1.93      2.20 o 
  -5   8   2        1.01       -0.17      1.68 o 
  -4   8   2      272.95      264.46     12.41 o 
  -3   8   2      177.81      185.02      4.48 o 
  -2   8   2       65.70       68.38      2.80 o 
  -1   8   2       47.61       46.54      2.36 o 
   0   8   2       47.49       40.79      2.21 o 
   1   8   2       10.40       12.15      1.39 o 
   2   8   2      287.96      303.32      6.70 o 
   3   8   2       41.59       45.54      4.24 o 
   4   8   2        0.00       -2.63      1.75 o 
   5   8   2        0.21        1.32      2.71 o 
   6   8   2       17.66       22.03      4.02 o 
   7   8   2        3.99        5.26      3.40 o 
   8   8   2       11.74       10.24      5.66 o 
  -9   9   2        0.08        2.21      4.13 o 
  -8   9   2        0.74        5.39      3.82 o 
  -7   9   2        3.65        2.41      3.23 o 
  -6   9   2        4.72        9.00      3.69 o 
  -5   9   2       15.68       16.28      3.78 o 
  -4   9   2       51.72       50.63      3.71 o 
  -3   9   2        0.16       -0.89      1.22 o 
  -2   9   2        0.19       -0.84      1.09 o 
  -1   9   2        9.67        9.85      1.56 o 
   0   9   2       13.95       13.80      1.63 o 
   1   9   2      681.92      705.18     16.95 o 
   2   9   2        5.91        8.11      2.41 o 
   3   9   2       41.95       41.00      4.21 o 
   4   9   2        5.94        5.16      2.66 o 
   5   9   2       10.08       11.03      3.47 o 
   6   9   2       22.07       22.97      4.34 o 
   7   9   2        9.82        4.69      3.76 o 
   8   9   2        0.15       -2.67      4.29 o 
  -8  10   2       21.35       25.20      5.41 o 
  -7  10   2        0.03        0.49      3.14 o 
  -6  10   2        1.01        1.96      3.09 o 
  -5  10   2       35.07       42.62      5.26 o 
  -4  10   2       75.80       65.18      4.37 o 
  -3  10   2      150.82      156.77      6.75 o 
  -2  10   2        0.13        0.73      1.28 o 
  -1  10   2       14.59       15.79      1.88 o 
   0  10   2        0.11       -0.67      1.06 o 
   1  10   2       32.35       39.14      3.06 o 
   2  10   2        1.61        4.21      2.28 o 
   3  10   2       12.90       12.66      4.16 o 
   4  10   2       10.69       10.20      3.54 o 
   5  10   2        0.85        0.16      2.84 o 
   6  10   2        0.69       -4.30      2.87 o 
   7  10   2        0.65       -4.52      4.92 o 
   8  10   2        5.34       -3.37      8.68 o 
  -8  11   2        3.49        6.99      4.84 o 
  -7  11   2        0.81        2.63      3.61 o 
  -6  11   2        0.56        0.49      3.17 o 
  -5  11   2       13.04       16.58      3.89 o 
  -4  11   2        0.43        2.39      2.13 o 
  -3  11   2       79.73       89.22     10.81 o 
  -2  11   2        1.72        0.63      1.46 o 
  -1  11   2        0.14        2.36      1.47 o 
   0  11   2       11.03       12.56      2.32 o 
   1  11   2        1.02        0.47      1.65 o 
   2  11   2      142.66      141.04      6.89 o 
   3  11   2        7.55        3.73      2.74 o 
   4  11   2        8.76        9.25      3.45 o 
   5  11   2       12.91       12.76      4.16 o 
   6  11   2       21.13       32.34      5.60 o 
   7  11   2        0.16       -7.72      5.33 o 
  -7  12   2        0.02        0.53      3.69 o 
  -6  12   2       13.36       17.47      7.39 o 
  -5  12   2        0.13        0.98      3.37 o 
  -4  12   2       28.11       23.87      4.41 o 
  -3  12   2       29.14       38.28      3.78 o 
  -2  12   2       17.75       21.92      3.09 o 
  -1  12   2       10.27       10.47      2.00 o 
   0  12   2        3.18        2.29      1.91 o 
   1  12   2       26.39       25.06      5.16 o 
   2  12   2        4.65        4.93      3.73 o 
   3  12   2       10.46        7.30      3.20 o 
   4  12   2       11.15       11.07      7.89 o 
   5  12   2       16.15       16.06      4.56 o 
   6  12   2        9.78       12.70      5.31 o 
   7  12   2        5.03       -0.56      7.57 o 
  -7  13   2        1.90       -1.85      3.61 o 
  -6  13   2        0.16        0.55      3.32 o 
  -5  13   2        3.75       -1.74      3.80 o 
  -4  13   2        0.68        2.20      3.44 o 
  -3  13   2       46.65       46.99      5.94 o 
  -2  13   2        1.90        0.77      2.17 o 
  -1  13   2        3.36        1.61      2.53 o 
   0  13   2        0.00        0.10      1.95 o 
   1  13   2       18.41       21.57      5.38 o 
   2  13   2        2.22        2.24      3.59 o 
   3  13   2        1.73        1.43      2.88 o 
   4  13   2        0.21       -2.42      2.57 o 
   5  13   2        1.32        0.07      3.21 o 
   6  13   2        1.09        4.33      3.85 o 
  -6  14   2        0.14        3.27      4.80 o 
  -5  14   2        7.05        5.92      5.31 o 
  -4  14   2       15.81       10.42      3.90 o 
  -3  14   2      166.35      196.01     18.00 o 
  -2  14   2       31.34       31.44      4.03 o 
  -1  14   2        8.85        4.83      4.45 o 
   0  14   2       15.01       17.76      3.02 o 
   1  14   2        4.09        2.41      2.78 o 
   2  14   2        9.75        6.03      3.07 o 
   3  14   2        3.67        4.95      3.40 o 
   4  14   2        0.54       -3.14      3.02 o 
   5  14   2        0.03       -1.53      6.60 o 
   6  14   2        4.56       10.15      4.85 o 
  -6  15   2        0.69        1.81      4.08 o 
  -5  15   2        0.65        1.93      3.62 o 
  -4  15   2        6.18        5.16      4.16 o 
  -3  15   2        0.46        6.98      3.48 o 
  -2  15   2        1.29        1.01      3.37 o 
  -1  15   2        3.31        2.20      3.28 o 
   0  15   2        4.36       -3.15      3.87 o 
   1  15   2       14.67       11.34      3.69 o 
   2  15   2        2.51        1.82      3.28 o 
   3  15   2        1.82        0.59      3.02 o 
   4  15   2        0.55        0.89      3.75 o 
   5  15   2        1.89       -2.61      3.79 o 
  -5  16   2        0.73       -0.39      3.61 o 
  -4  16   2       14.30       11.41      4.51 o 
  -3  16   2        6.55       11.19      6.60 o 
  -2  16   2        8.30       12.70      4.52 o 
  -1  16   2        1.34        5.04      3.90 o 
   0  16   2        1.74        4.30      5.02 o 
   1  16   2        4.10        2.61      3.30 o 
   2  16   2        0.32        1.15      3.16 o 
   3  16   2        4.01        2.58      3.51 o 
   4  16   2        1.59        1.41      3.69 o 
  -3  17   2        2.22       12.62      6.60 o 
  -2  17   2        2.41        0.43      5.45 o 
  -1  17   2        0.42       -0.03      3.51 o 
   0  17   2        0.42       -4.30      3.73 o 
   1  17   2        0.21        3.87      5.74 o 
   2  17   2        0.81       -0.86      3.30 o 
   3  17   2        0.68        3.28      4.00 o 
  -1  18   2        0.21       -2.29      4.88 o 
   0  18   2        0.39       -2.44      5.45 o 
   1  18   2        1.37        4.16      6.17 o 
  -8   1   3        0.00        3.17      2.35 o 
  -7   1   3      232.18      210.37      6.13 o 
  -6   1   3        0.42       -1.02      1.14 o 
  -5   1   3        4.58        1.78      1.32 o 
  -4   1   3        6.09        9.74      1.70 o 
  -3   1   3      159.50      148.96      3.74 o 
  -2   1   3     1125.52     1108.69     11.26 o 
  -1   1   3      300.70      302.00      4.68 o 
   0   1   3        0.14       -0.10      0.57 o 
   1   1   3      141.34      159.09      2.97 o 
   2   1   3     2482.65     2490.64     20.63 o 
   3   1   3       67.62       67.67      1.88 o 
   4   1   3        5.64        2.45      1.70 o 
   5   1   3        0.08       -1.65      1.24 o 
   6   1   3        3.46        0.74      2.37 o 
   7   1   3      252.34      276.05     19.10 o 
   8   1   3        0.03       18.42      6.68 o 
   9   1   3       16.38       44.11      9.47 o 
 -10   2   3        0.35        3.30      4.30 o 
  -9   2   3       23.46       16.78      6.31 o 
  -8   2   3       76.15       63.46      5.30 o 
  -7   2   3        4.38        3.89      1.95 o 
  -6   2   3       17.71       22.03      2.41 o 
  -5   2   3        9.33        9.01      1.68 o 
  -4   2   3        2.40        2.15      1.11 o 
  -3   2   3      412.26      410.92      6.42 o 
  -2   2   3      790.50      788.51      8.83 o 
  -1   2   3      916.30      904.44      9.09 o 
   0   2   3        9.87        8.38      1.31 o 
   1   2   3       67.63       61.69      1.70 o 
   2   2   3       38.87       34.52      2.09 o 
   3   2   3      799.02      839.19      9.43 o 
   4   2   3       18.43       16.42      1.60 o 
   5   2   3       52.48       49.02      4.93 o 
   6   2   3        6.02        7.74      3.31 o 
   7   2   3       33.00       35.84     16.20 o 
   8   2   3       96.50      109.29     15.19 o 
   9   2   3        0.91       25.88      8.39 o 
 -10   3   3        0.16        6.31      5.02 o 
  -9   3   3        0.11        1.72      5.59 o 
  -8   3   3       11.81       13.48      6.02 o 
  -7   3   3       27.33       28.53      2.87 o 
  -6   3   3      124.67      108.89      4.16 o 
  -5   3   3        0.10       -0.60      1.13 o 
  -4   3   3       10.92        8.61      1.50 o 
  -3   3   3      198.29      209.96      5.03 o 
  -2   3   3      182.98      182.12      3.91 o 
  -1   3   3       55.00       56.96      2.76 o 
   0   3   3      468.98      472.10      5.73 o 
   1   3   3      353.49      364.78      5.40 o 
   2   3   3       41.39       42.21      2.47 o 
   3   3   3       12.78       11.54      1.38 o 
   4   3   3      176.64      173.66      5.60 o 
   5   3   3        0.00       -0.70      1.66 o 
   6   3   3      111.84      111.37      7.59 o 
   7   3   3        0.28        1.95      3.32 o 
   8   3   3       12.83       20.22     11.19 o 
   9   3   3        0.08       26.84      7.94 o 
 -10   4   3        0.65        7.74      5.02 o 
  -9   4   3        1.90        2.64      3.65 o 
  -8   4   3       46.41       47.90      8.60 o 
  -7   4   3       22.36       27.26      3.52 o 
  -6   4   3       70.09       63.79      3.66 o 
  -5   4   3       14.82       12.86      3.06 o 
  -4   4   3       30.33       28.13      1.99 o 
  -3   4   3      930.34     1005.07     11.49 o 
  -2   4   3      280.26      295.87      5.16 o 
  -1   4   3       96.28      107.38      2.99 o 
   0   4   3       15.81       17.17      1.59 o 
   1   4   3      337.30      310.39      4.25 o 
   2   4   3      287.58      281.71      4.71 o 
   3   4   3        1.96        1.46      1.96 o 
   4   4   3        6.21        7.24      2.13 o 
   5   4   3        6.09        8.32      2.36 o 
   6   4   3       97.10       94.76      8.25 o 
   7   4   3       18.31       31.54      5.80 o 
   8   4   3        2.45        4.83      4.28 o 
   9   4   3        8.75       28.54     13.77 o 
  -9   5   3        4.56        7.45      6.95 o 
  -8   5   3      103.93       87.33     10.90 o 
  -7   5   3      248.84      227.92      8.75 o 
  -6   5   3       49.22       43.11      3.13 o 
  -5   5   3       30.40       27.69      2.84 o 
  -4   5   3      102.39      104.99      3.62 o 
  -3   5   3       11.23        9.82      1.53 o 
  -2   5   3        9.90        8.51      1.38 o 
  -1   5   3      512.76      513.50      6.81 o 
   0   5   3      127.73      113.60      2.88 o 
   1   5   3      154.17      151.87      3.14 o 
   2   5   3     3062.61     2943.12     24.45 o 
   3   5   3       11.31       13.79      2.38 o 
   4   5   3        4.01        2.56      1.90 o 
   5   5   3        1.81       -0.97      1.99 o 
   6   5   3       32.66       26.49      5.26 o 
   7   5   3      100.13       92.54      8.67 o 
   8   5   3        4.49        7.59      4.75 o 
   9   5   3        0.10       11.90     11.90 o 
  -9   6   3        0.00        3.63      3.79 o 
  -8   6   3       20.40       34.97      5.53 o 
  -7   6   3       13.15       21.65      6.31 o 
  -6   6   3        0.07        0.47      2.20 o 
  -5   6   3       28.68       33.80      3.27 o 
  -4   6   3       26.63       30.27      2.37 o 
  -3   6   3      738.24      826.86     10.27 o 
  -2   6   3      433.24      459.27      6.95 o 
  -1   6   3       10.96       11.59      1.41 o 
   0   6   3        4.95        3.43      1.00 o 
   1   6   3       46.37       46.06      2.01 o 
   2   6   3       40.48       37.19      5.63 o 
   3   6   3      199.36      202.80      6.54 o 
   4   6   3       15.80       13.13      2.67 o 
   5   6   3        3.02        0.21      2.01 o 
   6   6   3       15.78       19.37      4.15 o 
   7   6   3        6.17       10.90      4.66 o 
   8   6   3        2.15        7.18      6.38 o 
  -9   7   3        3.55        9.75      4.47 o 
  -8   7   3        2.52        4.00      3.36 o 
  -7   7   3       72.39       67.78      6.69 o 
  -6   7   3       16.32       20.41      5.52 o 
  -5   7   3        1.01        0.73      1.48 o 
  -4   7   3       51.19       53.88      3.85 o 
  -3   7   3       71.84       76.95      3.16 o 
  -2   7   3        7.56        6.74      1.55 o 
  -1   7   3       89.42       91.91      3.37 o 
   0   7   3       89.98       93.50      2.95 o 
   1   7   3       28.58       25.12      2.16 o 
   2   7   3      197.74      207.38     12.55 o 
   3   7   3       18.69       24.28      3.15 o 
   4   7   3        0.47       -0.11      1.87 o 
   5   7   3       38.49       40.07      4.49 o 
   6   7   3       11.73        9.60      3.26 o 
   7   7   3        3.52        3.46      3.80 o 
   8   7   3       12.60       11.85      5.52 o 
  -9   8   3        7.20       11.36     10.40 o 
  -8   8   3        6.38       11.14      4.21 o 
  -7   8   3       15.23       21.52      4.86 o 
  -6   8   3        0.02       -0.32      2.00 o 
  -5   8   3       10.95        9.71      2.99 o 
  -4   8   3        0.24       -0.82      1.41 o 
  -3   8   3        0.00        1.42      1.51 o 
  -2   8   3       38.98       41.46      2.99 o 
  -1   8   3        1.81        0.60      1.68 o 
   0   8   3        1.17        4.69      1.51 o 
   1   8   3        0.61        0.00      1.32 o 
   2   8   3        1.67        3.59      2.03 o 
   3   8   3        0.88        1.12      1.91 o 
   4   8   3        7.85        3.69      2.51 o 
   5   8   3        3.67        4.26      2.58 o 
   6   8   3        1.27       -2.09      2.82 o 
   7   8   3       27.54       16.57      5.38 o 
   8   8   3        3.57        4.26      5.14 o 
  -9   9   3        1.33        6.69      5.23 o 
  -8   9   3       32.95       30.07      5.68 o 
  -7   9   3        0.06        4.26      4.09 o 
  -6   9   3        5.25        5.13      3.40 o 
  -5   9   3       14.25       16.21      2.91 o 
  -4   9   3        2.70       -1.56      2.06 o 
  -3   9   3       78.37       84.76      7.47 o 
  -2   9   3       54.88       57.82      3.58 o 
  -1   9   3       41.43       43.83      2.73 o 
   0   9   3        1.95        0.25      1.06 o 
   1   9   3        0.71        2.22      1.44 o 
   2   9   3        1.06        4.48      3.01 o 
   3   9   3      138.03      114.41      6.18 o 
   4   9   3       33.16       30.32      4.20 o 
   5   9   3        0.01        0.53      2.69 o 
   6   9   3       27.89       23.99      4.35 o 
   7   9   3        1.30        1.93      4.88 o 
   8   9   3        0.64        4.59      5.13 o 
  -8  10   3       21.68       23.97      5.48 o 
  -7  10   3        0.60        1.83      6.31 o 
  -6  10   3        5.46       10.81      4.06 o 
  -5  10   3        0.14        0.04      1.97 o 
  -4  10   3        8.81        7.16      2.61 o 
  -3  10   3       52.57       60.88      4.33 o 
  -2  10   3       83.70       84.20      3.55 o 
  -1  10   3      115.96      118.65      4.26 o 
   0  10   3       39.18       43.66      3.19 o 
   1  10   3        5.60        4.82      2.28 o 
   2  10   3        4.10        2.13      2.28 o 
   3  10   3      114.62      114.04      6.48 o 
   4  10   3        0.07        0.50      2.63 o 
   5  10   3        1.17       -3.01      2.39 o 
   6  10   3        6.74        5.70      3.95 o 
   7  10   3        0.06       -2.89      4.59 o 
  -8  11   3        0.18        4.39      4.30 o 
  -7  11   3        9.77       15.20      4.65 o 
  -6  11   3        5.90        4.80      3.53 o 
  -5  11   3        0.03       -1.44      2.04 o 
  -4  11   3       30.13       30.50      3.56 o 
  -3  11   3        2.04        7.16      2.34 o 
  -2  11   3       35.83       34.85      3.50 o 
  -1  11   3        5.40        6.40      1.75 o 
   0  11   3        3.34        3.13      1.79 o 
   1  11   3       34.08       33.62      4.10 o 
   2  11   3        4.27        7.39      3.01 o 
   3  11   3       15.00       21.44      7.67 o 
   4  11   3        0.13        0.70      2.86 o 
   5  11   3        0.36        1.58      3.35 o 
   6  11   3        0.12       -2.20      4.91 o 
   7  11   3       11.63        7.64      8.14 o 
  -7  12   3       23.82       31.81      5.82 o 
  -6  12   3        4.12        2.68      3.29 o 
  -5  12   3        0.02        0.45      3.08 o 
  -4  12   3        0.71        0.82      2.26 o 
  -3  12   3      278.43      297.66      8.48 o 
  -2  12   3      132.60      135.76      5.90 o 
  -1  12   3       18.96       21.90      3.03 o 
   0  12   3        1.90       -0.80      1.79 o 
   1  12   3        6.36        6.24      2.86 o 
   2  12   3      159.79      147.93      7.44 o 
   3  12   3       15.17       11.38      4.59 o 
   4  12   3       47.01       46.08      5.62 o 
   5  12   3        3.61        9.21      4.06 o 
   6  12   3        1.03        0.10      3.58 o 
  -7  13   3        2.18       11.77      4.96 o 
  -6  13   3        0.00        3.31      3.74 o 
  -5  13   3        0.20       -0.43      3.37 o 
  -4  13   3       12.37       18.10      4.69 o 
  -3  13   3        2.75        5.05      3.41 o 
  -2  13   3        1.29        3.19      3.15 o 
  -1  13   3        6.68        8.54      2.56 o 
   0  13   3        0.11       -0.94      2.22 o 
   1  13   3       10.67        7.96      3.10 o 
   2  13   3        1.11        3.63      2.89 o 
   3  13   3        4.81        5.10      4.52 o 
   4  13   3        1.01        0.61      3.20 o 
   5  13   3        0.11       -3.64      3.26 o 
   6  13   3        1.17        1.59      4.23 o 
  -6  14   3        0.39       -0.12      3.65 o 
  -5  14   3        0.29        2.06      8.32 o 
  -4  14   3        7.94        8.83      4.04 o 
  -3  14   3        0.18        1.94      2.62 o 
  -2  14   3        0.04        1.32      3.19 o 
  -1  14   3        4.48        4.86      3.34 o 
   0  14   3        0.94        5.05      3.07 o 
   1  14   3        1.22       -2.65      2.33 o 
   2  14   3        0.09        5.57      3.23 o 
   3  14   3        7.50       11.53      3.92 o 
   4  14   3        1.47        0.06      3.34 o 
   5  14   3        2.66        8.56     10.61 o 
  -5  15   3        3.04       10.60      4.61 o 
  -4  15   3        3.99        7.41      3.98 o 
  -3  15   3        3.92        0.84      3.28 o 
  -2  15   3       12.61       11.35      4.73 o 
  -1  15   3        0.54       -4.10      2.73 o 
   0  15   3        0.39       -3.79      2.53 o 
   1  15   3        0.20        1.41      2.89 o 
   2  15   3        0.10       -1.93      3.59 o 
   3  15   3        9.72        9.50      4.02 o 
   4  15   3        1.54        4.51      3.75 o 
   5  15   3        0.72       -1.28      3.87 o 
  -4  16   3        1.42        7.31      6.45 o 
  -3  16   3       21.55       18.44      9.97 o 
  -2  16   3        7.73        7.33      4.04 o 
  -1  16   3        1.04        0.86      5.02 o 
   0  16   3        2.54        0.57      4.59 o 
   1  16   3        1.90        4.38      3.34 o 
   2  16   3       15.09       19.04      4.78 o 
   3  16   3        0.22        5.10      3.85 o 
   4  16   3        0.00        4.57      4.17 o 
  -3  17   3        4.51       16.35      7.60 o 
  -2  17   3        8.64        7.18      4.27 o 
  -1  17   3        2.74        0.43      4.88 o 
   0  17   3        0.05        2.72      5.45 o 
   1  17   3        0.16        6.17      6.02 o 
   2  17   3        0.60       -0.80      3.58 o 
  -9   0   4        4.74        4.41      3.24 o 
  -8   0   4       21.16       18.81      4.08 o 
  -7   0   4       56.85       46.79      5.52 o 
  -6   0   4      166.47      149.14     10.32 o 
  -5   0   4      657.02      614.47     19.79 o 
  -4   0   4      195.59      160.76      7.67 o 
  -3   0   4        1.97        1.15      1.41 o 
  -2   0   4      715.18      730.91     18.21 o 
  -1   0   4      150.62      145.16      5.59 o 
   0   0   4       91.32       95.72      3.44 o 
   1   0   4        0.38        1.05      1.09 o 
   2   0   4      131.72      124.97      4.48 o 
   3   0   4        5.98        6.00      1.41 o 
   4   0   4        0.04       -0.06      2.44 o 
   5   0   4       28.75       33.51      4.16 o 
   6   0   4        0.01        8.32      8.03 o 
   7   0   4       51.43       80.73     18.64 o 
   8   0   4       15.19       31.55     13.48 o 
   9   0   4        1.74       17.64     11.19 o 
  -9   1   4        0.00        0.43      2.42 o 
  -8   1   4        0.01       -1.70      2.04 o 
  -7   1   4       61.97       59.94      4.63 o 
  -6   1   4      173.46      169.76      6.20 o 
  -5   1   4       10.58       11.07      1.91 o 
  -4   1   4        1.00        0.88      1.20 o 
  -3   1   4        0.51        3.65      1.64 o 
  -2   1   4      434.48      445.40      6.70 o 
  -1   1   4      785.73      810.57      9.06 o 
   0   1   4      445.55      447.37      5.46 o 
   1   1   4      116.98      110.12      2.55 o 
   2   1   4        4.97        6.28      0.91 o 
   3   1   4      316.63      321.53      5.39 o 
   4   1   4       21.76       26.34      2.52 o 
   5   1   4        0.09       -0.24      2.03 o 
   6   1   4        3.93        5.80      5.64 o 
   7   1   4        0.47       14.38      6.53 o 
   8   1   4       18.44       41.80     10.20 o 
   9   1   4        0.86       23.19      7.37 o 
  -9   2   4       15.09       15.34      5.88 o 
  -8   2   4       15.65       19.35      3.00 o 
  -7   2   4      402.53      397.23      8.68 o 
  -6   2   4        2.24        2.13      1.70 o 
  -5   2   4        6.76        5.17      2.11 o 
  -4   2   4        5.39        4.89      1.39 o 
  -3   2   4       20.78       18.63      1.88 o 
  -2   2   4      753.09      796.62     10.29 o 
  -1   2   4      124.57      115.06      3.67 o 
   0   2   4       68.50       66.63      2.12 o 
   1   2   4      349.83      353.86      4.71 o 
   2   2   4       91.90       93.02      2.30 o 
   3   2   4      109.74      109.44      3.22 o 
   4   2   4       46.15       54.22      5.17 o 
   5   2   4        0.76        2.96      2.41 o 
   6   2   4        3.15        6.37      2.89 o 
   7   2   4        9.66       24.45      8.09 o 
   8   2   4        1.43       21.14      7.27 o 
   9   2   4       10.52       53.19     13.26 o 
  -9   3   4        0.18        1.97      3.50 o 
  -8   3   4        0.18       -0.92      1.91 o 
  -7   3   4       84.46       72.05      5.42 o 
  -6   3   4      112.12      100.27      8.21 o 
  -5   3   4       79.70       72.92      3.67 o 
  -4   3   4       25.10       26.68      3.10 o 
  -3   3   4        9.74       11.77      1.90 o 
  -2   3   4      163.84      184.71      4.29 o 
  -1   3   4      175.73      173.46      3.51 o 
   0   3   4      629.91      583.89     10.76 o 
   1   3   4      107.33      122.71      2.76 o 
   2   3   4      119.90      131.67      3.30 o 
   3   3   4      654.65      657.84      8.78 o 
   4   3   4        2.77        2.77      1.80 o 
   5   3   4        1.87        1.09      2.67 o 
   6   3   4       21.71       25.43      4.92 o 
   7   3   4       44.20       57.45     11.66 o 
   8   3   4       58.14       98.06     15.16 o 
  -9   4   4        3.83        6.17      5.88 o 
  -8   4   4        5.24        4.65      2.76 o 
  -7   4   4       21.85       19.13      2.81 o 
  -6   4   4        0.03       -1.06      1.51 o 
  -5   4   4        0.00       -0.55      1.24 o 
  -4   4   4        0.13       -0.53      1.02 o 
  -3   4   4       98.42       98.86      3.47 o 
  -2   4   4       45.04       45.80      2.53 o 
  -1   4   4        2.16        2.58      1.00 o 
   0   4   4        0.02        1.07      0.81 o 
   1   4   4       67.48       67.06      2.68 o 
   2   4   4       58.64       58.61      2.65 o 
   3   4   4       78.15       90.16      4.27 o 
   4   4   4        3.36        1.90      1.74 o 
   5   4   4        0.41        0.40      2.68 o 
   6   4   4       29.06       39.08      5.67 o 
   7   4   4        2.66        6.32      3.78 o 
   8   4   4        0.65       25.97     13.98 o 
  -9   5   4        3.78        1.86      6.17 o 
  -8   5   4       46.35       58.76      6.89 o 
  -7   5   4        2.44        9.38      2.38 o 
  -6   5   4       79.41       63.20      7.99 o 
  -5   5   4       12.60       12.08      2.06 o 
  -4   5   4      133.50      131.17      4.29 o 
  -3   5   4        2.75        3.43      1.31 o 
  -2   5   4      667.41      673.60      9.04 o 
  -1   5   4       11.85       13.78      1.61 o 
   0   5   4       39.95       40.76      2.90 o 
   1   5   4       13.87       15.03      1.75 o 
   2   5   4        6.07        4.76      1.78 o 
   3   5   4      177.51      166.47      5.87 o 
   4   5   4       60.16       55.40      4.54 o 
   5   5   4        0.35       -2.81      1.87 o 
   6   5   4        0.49        0.98      3.23 o 
   7   5   4        0.55        5.41      4.01 o 
   8   5   4       11.78       37.57     16.92 o 
  -9   6   4        1.11        3.23      3.85 o 
  -8   6   4        2.43        1.72      5.31 o 
  -7   6   4      385.81      361.99      9.85 o 
  -6   6   4        3.20        4.53      1.89 o 
  -5   6   4       24.94       26.80      2.64 o 
  -4   6   4        2.79        2.60      1.43 o 
  -3   6   4        1.25        2.33      1.25 o 
  -2   6   4       43.70       52.27      2.80 o 
  -1   6   4       47.51       47.51      4.38 o 
   0   6   4      280.39      288.95      5.22 o 
   1   6   4      247.83      245.61      4.57 o 
   2   6   4       28.19       27.67      5.24 o 
   3   6   4        8.43        8.30      2.32 o 
   4   6   4        2.35        4.27      2.17 o 
   5   6   4       28.26       26.79      3.79 o 
   6   6   4        7.74        8.05      4.45 o 
   7   6   4       32.50       39.16      6.64 o 
   8   6   4        3.37        7.46      5.07 o 
  -9   7   4        0.25       -0.49      3.75 o 
  -8   7   4        2.07        0.72      6.02 o 
  -7   7   4       28.45       33.31      4.86 o 
  -6   7   4       34.11       28.35      3.52 o 
  -5   7   4        9.89        8.88      2.00 o 
  -4   7   4        0.05       -1.67      1.12 o 
  -3   7   4        0.02       -1.51      1.19 o 
  -2   7   4       58.35       59.77      4.06 o 
  -1   7   4        4.30        6.46      1.40 o 
   0   7   4       18.18       17.88      1.78 o 
   1   7   4        0.11        0.68      1.24 o 
   2   7   4       17.43       16.30      2.88 o 
   3   7   4       33.53       34.33      5.42 o 
   4   7   4        8.84        9.73      3.21 o 
   5   7   4        0.22       -0.60      2.94 o 
   6   7   4        0.00       -0.45      3.65 o 
   7   7   4       12.21        8.12      4.94 o 
   8   7   4       14.10        7.88      5.23 o 
  -9   8   4        0.10        0.42      4.80 o 
  -8   8   4        1.82        3.24      3.48 o 
  -7   8   4        5.14        5.31      5.16 o 
  -6   8   4        0.00        1.04      2.65 o 
  -5   8   4       17.08       13.08      2.31 o 
  -4   8   4        1.04        2.05      1.95 o 
  -3   8   4       70.50       65.07      6.13 o 
  -2   8   4      529.47      517.09      8.34 o 
  -1   8   4      343.22      307.06      6.02 o 
   0   8   4       14.88       15.12      1.76 o 
   1   8   4        0.15       -0.33      1.57 o 
   2   8   4       69.01       62.81      4.92 o 
   3   8   4      377.97      338.15      9.51 o 
   4   8   4       13.56       12.52      3.03 o 
   5   8   4       10.52        7.13      3.08 o 
   6   8   4        0.38       -2.44      2.84 o 
   7   8   4        0.40       -3.92      4.59 o 
   8   8   4        0.12       -0.62      8.53 o 
  -8   9   4       12.61       15.86      5.01 o 
  -7   9   4        4.29        3.16      8.32 o 
  -6   9   4       82.32       92.33      6.60 o 
  -5   9   4        1.90        1.11      2.94 o 
  -4   9   4        5.33        3.97      2.02 o 
  -3   9   4        5.64        7.84      1.91 o 
  -2   9   4       10.44       12.46      2.50 o 
  -1   9   4        1.92        1.14      1.74 o 
   0   9   4       65.11       62.62      3.72 o 
   1   9   4        2.25        2.18      1.99 o 
   2   9   4        3.67       -0.73      3.23 o 
   3   9   4        8.42       14.04      3.24 o 
   4   9   4        0.01       -5.39      3.59 o 
   5   9   4       11.35       15.37      3.94 o 
   6   9   4        1.91        2.19      3.26 o 
   7   9   4        3.22        1.72      4.35 o 
  -8  10   4        0.92        4.51      4.19 o 
  -7  10   4        7.34        9.78      4.00 o 
  -6  10   4       11.75       10.51      3.08 o 
  -5  10   4       10.61       10.57      3.79 o 
  -4  10   4        1.97        1.88      2.07 o 
  -3  10   4        2.46        2.31      1.98 o 
  -2  10   4      131.52      134.96      5.28 o 
  -1  10   4       21.80       19.00      4.24 o 
   0  10   4       14.70       13.49      3.15 o 
   1  10   4        0.03       -3.12      2.08 o 
   2  10   4       13.43       14.83      3.34 o 
   3  10   4       62.08       53.55      7.60 o 
   4  10   4        2.32       -1.27      2.33 o 
   5  10   4       17.12       18.51      4.29 o 
   6  10   4        0.19       -2.23      4.54 o 
   7  10   4        0.01       -2.89     10.76 o 
  -8  11   4        0.10        4.69      4.41 o 
  -7  11   4        7.00       15.92      4.95 o 
  -6  11   4       10.84        8.25      3.82 o 
  -5  11   4        5.43        3.48      2.48 o 
  -4  11   4        2.19        3.68      2.48 o 
  -3  11   4       10.10        7.67      2.21 o 
  -2  11   4       71.09       73.56      4.00 o 
  -1  11   4        2.63       -0.90      1.97 o 
   0  11   4        8.25        7.75      2.98 o 
   1  11   4        2.90        0.82      2.28 o 
   2  11   4        0.33       -1.89      2.20 o 
   3  11   4       14.07       20.71      4.15 o 
   4  11   4        2.72       -0.36      2.65 o 
   5  11   4        0.00       -1.96      3.37 o 
   6  11   4        7.18        4.25      3.64 o 
  -7  12   4        1.45        4.90      4.20 o 
  -6  12   4        0.75        4.25      4.80 o 
  -5  12   4        6.89        7.54      2.95 o 
  -4  12   4        7.57        6.90      4.33 o 
  -3  12   4       24.69       30.05      4.65 o 
  -2  12   4       38.48       40.28      5.82 o 
  -1  12   4        0.06       -3.64      2.43 o 
   0  12   4        0.57        2.99      2.63 o 
   1  12   4        1.78       -2.65      3.23 o 
   2  12   4        0.02        3.00      2.81 o 
   3  12   4        8.77        6.76      3.48 o 
   4  12   4        1.70        1.95      4.59 o 
   5  12   4        4.75        6.39      3.85 o 
   6  12   4        0.00        0.54      5.81 o 
  -6  13   4        0.93        1.80      3.40 o 
  -5  13   4        0.93        6.37      3.79 o 
  -4  13   4        5.38        5.15      2.71 o 
  -3  13   4        5.35        5.44      2.54 o 
  -2  13   4       76.39       68.45      4.92 o 
  -1  13   4       18.20       20.53      3.32 o 
   0  13   4        7.26        9.03      3.33 o 
   1  13   4        4.07        1.08      2.81 o 
   2  13   4        3.73        0.27      2.94 o 
   3  13   4        7.99        4.28      3.53 o 
   4  13   4       16.86       13.00      4.37 o 
   5  13   4        0.70       -0.15      5.66 o 
  -6  14   4        0.01        3.47      3.93 o 
  -5  14   4        5.00        4.29      3.82 o 
  -4  14   4        0.48        4.09      2.81 o 
  -3  14   4       26.17       24.01      4.80 o 
  -2  14   4       86.63       76.78     12.76 o 
  -1  14   4        0.54        2.94      3.29 o 
   0  14   4        1.10       -0.65      2.84 o 
   1  14   4        2.05       -2.11      2.58 o 
   2  14   4        0.98        1.80      3.03 o 
   3  14   4       14.62       11.24      4.06 o 
   4  14   4        6.92        0.03      3.58 o 
   5  14   4        0.08       -0.06      9.18 o 
  -5  15   4        2.13        3.67      4.02 o 
  -4  15   4        0.57       -2.95      3.02 o 
  -3  15   4        4.46        8.95      4.10 o 
  -2  15   4        2.29        1.21      3.28 o 
  -1  15   4        0.95       -1.58      4.73 o 
   0  15   4        1.27       -1.42      2.75 o 
   1  15   4        1.45        2.26      3.44 o 
   2  15   4        0.01        0.68      2.97 o 
   3  15   4        1.54        0.15      3.27 o 
   4  15   4        0.28        5.61      4.13 o 
  -4  16   4        0.04        1.86      5.74 o 
  -3  16   4        8.69        9.53      4.35 o 
  -2  16   4       13.87        8.32      5.59 o 
  -1  16   4       13.55       13.34      6.17 o 
   0  16   4        3.42        0.57      3.47 o 
   1  16   4        0.05       -4.16      3.44 o 
   2  16   4        0.50        0.07      4.73 o 
   3  16   4        8.76       16.09      4.94 o 
  -2  17   4        5.76        3.30      5.88 o 
  -1  17   4        0.26        7.31      6.02 o 
   0  17   4        0.00        3.44      5.45 o 
   1  17   4        0.00       -4.24      3.20 o 
  -9   1   5        0.06        1.69      2.22 o 
  -8   1   5        0.05        0.97      2.02 o 
  -7   1   5       58.99       64.75      7.18 o 
  -6   1   5      161.27      161.36      6.56 o 
  -5   1   5       80.42       81.29      4.56 o 
  -4   1   5       82.53       68.18      6.71 o 
  -3   1   5        0.40        0.74      1.12 o 
  -2   1   5       11.87        9.95      1.62 o 
  -1   1   5      234.89      246.81      5.04 o 
   0   1   5        8.78       11.63      1.38 o 
   1   1   5      205.42      197.59      3.80 o 
   2   1   5       25.11       30.04      3.48 o 
   3   1   5       34.49       34.17      3.02 o 
   4   1   5      155.29      152.66      6.90 o 
   5   1   5        1.87        2.83      2.52 o 
   6   1   5        0.38        6.54      5.52 o 
   7   1   5       22.43       40.53     10.19 o 
   8   1   5       22.64       49.36     11.22 o 
  -9   2   5        6.54       10.50      3.23 o 
  -8   2   5       24.99       20.80      4.73 o 
  -7   2   5        8.80       12.99      3.87 o 
  -6   2   5     1171.54     1127.35     19.82 o 
  -5   2   5        0.37       -0.55      1.49 o 
  -4   2   5        9.16       11.36      2.17 o 
  -3   2   5       62.18       70.17      3.89 o 
  -2   2   5        4.06        3.64      1.30 o 
  -1   2   5     1275.45     1304.13     13.36 o 
   0   2   5       28.76       28.64      1.91 o 
   1   2   5        0.80        1.56      0.97 o 
   2   2   5      179.76      179.47      4.54 o 
   3   2   5       36.96       39.68      2.60 o 
   4   2   5       54.01       49.00      5.36 o 
   5   2   5        3.09        0.36      2.65 o 
   6   2   5        0.30        5.88      7.17 o 
   7   2   5        3.50       20.03      7.39 o 
   8   2   5        5.51       29.28      9.00 o 
  -9   3   5       11.68       13.64      4.08 o 
  -8   3   5       11.85        8.32      2.52 o 
  -7   3   5        7.98        3.51      2.15 o 
  -6   3   5      215.12      233.63      6.73 o 
  -5   3   5       32.36       34.32      4.72 o 
  -4   3   5      273.98      270.64     10.47 o 
  -3   3   5       24.43       23.68      2.26 o 
  -2   3   5        7.01       13.05      2.06 o 
  -1   3   5       50.62       51.08      3.11 o 
   0   3   5        8.49        8.23      1.30 o 
   1   3   5      100.98      106.66      3.42 o 
   2   3   5       20.33       20.77      2.00 o 
   3   3   5       18.97       18.73      2.71 o 
   4   3   5        3.29        2.76      2.51 o 
   5   3   5        3.78        1.98      2.76 o 
   6   3   5       12.05       15.50      3.90 o 
   7   3   5        0.99       19.14     10.68 o 
   8   3   5       15.72       36.81     11.19 o 
  -9   4   5        0.13        1.33      3.99 o 
  -8   4   5        1.34        1.72      2.16 o 
  -7   4   5        0.29       -0.35      1.82 o 
  -6   4   5      194.62      190.89      6.06 o 
  -5   4   5        5.50        3.30      1.74 o 
  -4   4   5       19.79       17.73      2.27 o 
  -3   4   5      168.60      173.84      6.80 o 
  -2   4   5        5.06        2.20      1.28 o 
  -1   4   5      228.83      217.40      6.83 o 
   0   4   5       63.78       58.40      3.79 o 
   1   4   5        5.38        4.34      1.23 o 
   2   4   5        0.14       -0.12      1.16 o 
   3   4   5       38.88       43.49      5.89 o 
   4   4   5       32.47       26.61      3.19 o 
   5   4   5        0.03        1.12      3.41 o 
   6   4   5        0.97        6.37      4.51 o 
   7   4   5        0.22       21.57      7.40 o 
   8   4   5        3.11       19.05     20.86 o 
  -9   5   5       15.88       12.94      4.79 o 
  -8   5   5       14.18       16.98      3.59 o 
  -7   5   5        1.84        0.48      1.84 o 
  -6   5   5        3.47        4.65      2.07 o 
  -5   5   5       51.22       40.53      3.44 o 
  -4   5   5        0.65       -0.66      1.25 o 
  -3   5   5        4.55        3.82      1.50 o 
  -2   5   5       38.08       34.65      4.56 o 
  -1   5   5      141.86      141.09      4.03 o 
   0   5   5      188.94      178.34      5.07 o 
   1   5   5        0.05       -0.38      1.01 o 
   2   5   5       98.60       86.71      4.84 o 
   3   5   5        6.11        4.44      2.08 o 
   4   5   5       17.74       13.51      2.95 o 
   5   5   5        1.87       -1.63      2.72 o 
   6   5   5        0.24       -3.31      2.21 o 
   7   5   5        5.62        7.13      7.66 o 
   8   5   5        2.65       28.09     26.46 o 
  -9   6   5        0.00       -1.29      6.74 o 
  -8   6   5        0.32        1.26      2.62 o 
  -7   6   5       24.95       22.56      5.50 o 
  -6   6   5        1.25        4.27      1.93 o 
  -5   6   5        1.12       -0.02      1.57 o 
  -4   6   5       17.35       14.18      2.25 o 
  -3   6   5       40.22       41.90      2.97 o 
  -2   6   5        9.99       10.56      1.82 o 
  -1   6   5      140.55      137.00      4.12 o 
   0   6   5        2.70        1.82      1.23 o 
   1   6   5        0.00       -1.84      1.45 o 
   2   6   5       31.32       38.18      4.35 o 
   3   6   5       49.52       53.68      4.45 o 
   4   6   5       93.34       67.23      5.08 o 
   5   6   5        9.62        4.93      3.89 o 
   6   6   5        5.72        3.77      3.94 o 
   7   6   5        2.39        1.84      3.82 o 
  -9   7   5        5.92        9.46      7.46 o 
  -8   7   5       10.97        6.60      6.60 o 
  -7   7   5        0.35        0.37      2.82 o 
  -6   7   5        1.45        2.68      1.94 o 
  -5   7   5        5.58        5.94      2.03 o 
  -4   7   5       11.18        9.37      2.53 o 
  -3   7   5        6.89        7.81      1.94 o 
  -2   7   5       39.36       44.79      3.52 o 
  -1   7   5        0.03       -0.08      1.61 o 
   0   7   5        0.05        0.94      1.18 o 
   1   7   5       71.94       58.13      4.51 o 
   2   7   5       22.69       17.57      3.24 o 
   3   7   5       19.44       14.78      4.80 o 
   4   7   5       15.81       21.11      3.65 o 
   5   7   5        5.49        5.02      2.87 o 
   6   7   5        2.50        1.42      6.02 o 
   7   7   5        0.00        0.29      5.02 o 
  -8   8   5        0.04        4.45      5.59 o 
  -7   8   5        4.31        4.03      2.84 o 
  -6   8   5       87.31       76.94      5.46 o 
  -5   8   5       59.34       60.60      4.03 o 
  -4   8   5        0.27        0.05      1.62 o 
  -3   8   5       52.96       50.90      5.49 o 
  -2   8   5        2.29        2.13      1.57 o 
  -1   8   5        2.04        3.09      1.76 o 
   0   8   5        1.98        3.53      1.83 o 
   1   8   5        0.25       -2.69      1.86 o 
   2   8   5       10.10        8.72      2.83 o 
   3   8   5       22.21       28.28      3.95 o 
   4   8   5        8.26        5.12      2.97 o 
   5   8   5        0.05        0.01      2.63 o 
   6   8   5        1.81        1.69      3.74 o 
   7   8   5        2.98        5.76      4.74 o 
  -8   9   5        2.06        2.13      3.69 o 
  -7   9   5       13.48       18.15      4.41 o 
  -6   9   5        4.97        4.00      2.59 o 
  -5   9   5        0.58        2.72      1.98 o 
  -4   9   5       53.88       49.97      6.01 o 
  -3   9   5       17.29       14.22      2.67 o 
  -2   9   5      126.87      137.54      4.71 o 
  -1   9   5      438.08      403.28      7.63 o 
   0   9   5        1.79        2.65      2.48 o 
   1   9   5       25.62       23.87      4.88 o 
   2   9   5        3.22        0.22      2.37 o 
   3   9   5        0.58        2.25      2.48 o 
   4   9   5       32.74       27.34      6.16 o 
   5   9   5       12.32        6.62      3.23 o 
   6   9   5        0.48       -5.70     14.12 o 
   7   9   5        0.12       -3.26      5.74 o 
  -8  10   5        1.44       -1.03      3.94 o 
  -7  10   5        0.00       -0.19      4.73 o 
  -6  10   5       59.78       63.53     12.12 o 
  -5  10   5        5.97        5.13      3.20 o 
  -4  10   5        2.57        4.79      2.75 o 
  -3  10   5        2.13        3.10      1.96 o 
  -2  10   5       77.20       81.43      4.21 o 
  -1  10   5      256.67      248.93      7.28 o 
   0  10   5       34.58       33.86      4.31 o 
   1  10   5        1.42       -1.05      2.37 o 
   2  10   5        7.25        4.24      4.09 o 
   3  10   5       18.47       11.19      3.44 o 
   4  10   5       37.02       35.96      9.39 o 
   5  10   5        0.01       -2.10      2.92 o 
   6  10   5        0.51       -0.74     10.54 o 
  -7  11   5        3.28        7.78      4.27 o 
  -6  11   5        5.18       10.76      3.21 o 
  -5  11   5        3.51        3.25      3.14 o 
  -4  11   5        0.00       -2.89      2.34 o 
  -3  11   5        2.09        1.73      2.23 o 
  -2  11   5       34.47       36.98      3.81 o 
  -1  11   5       41.51       48.21      4.06 o 
   0  11   5       36.65       33.29      4.41 o 
   1  11   5       11.79       15.78      3.79 o 
   2  11   5        1.54       -1.03      2.61 o 
   3  11   5        0.10       -2.35      2.57 o 
   4  11   5        7.80       10.01      3.65 o 
   5  11   5        4.59        2.70      7.17 o 
   6  11   5        0.53       -0.30      3.73 o 
  -7  12   5        0.01        3.95      9.54 o 
  -6  12   5        0.47        8.18      7.24 o 
  -5  12   5        4.61        6.84      3.69 o 
  -4  12   5        0.06        1.15      2.29 o 
  -3  12   5        1.83        0.54      2.04 o 
  -2  12   5       13.83       15.07      3.07 o 
  -1  12   5       33.59       23.51      4.15 o 
   0  12   5       18.53       18.77      4.73 o 
   1  12   5        2.17        3.37      3.14 o 
   2  12   5        7.97        9.32      5.52 o 
   3  12   5        0.40        4.33      3.33 o 
   4  12   5       15.89        6.10      3.74 o 
   5  12   5        1.55        2.38      3.58 o 
  -6  13   5        0.03        3.25      3.87 o 
  -5  13   5        8.80       11.45      4.42 o 
  -4  13   5        2.93        6.14      2.85 o 
  -3  13   5        0.16       -1.57      2.96 o 
  -2  13   5       54.93       49.02      4.55 o 
  -1  13   5       12.98        9.91      3.54 o 
   0  13   5        2.10       -2.42      2.75 o 
   1  13   5        4.41        3.41      3.17 o 
   2  13   5        0.07       -2.32      5.38 o 
   3  13   5        8.28        7.03      3.74 o 
   4  13   5        1.67        5.84      3.79 o 
   5  13   5        0.80        1.59      5.09 o 
  -5  14   5        6.83        7.41      3.22 o 
  -4  14   5        9.79       16.31      5.59 o 
  -3  14   5        3.11        4.60      3.49 o 
  -2  14   5        0.19       -0.67      2.70 o 
  -1  14   5        0.00       -2.42      2.98 o 
   0  14   5        2.75       -1.34      3.12 o 
   1  14   5        0.33       -4.16      4.30 o 
   2  14   5        0.76        3.09      3.41 o 
   3  14   5        0.39        1.21      3.84 o 
   4  14   5        0.95        1.32      3.55 o 
  -4  15   5        1.87       -1.53      3.34 o 
  -3  15   5        3.79        2.37      3.71 o 
  -2  15   5        0.21        4.16      5.02 o 
  -1  15   5       22.85       27.46      5.17 o 
   0  15   5        1.07       -2.75      5.16 o 
   1  15   5        0.01       -3.30      3.35 o 
   2  15   5        0.45        0.29      5.09 o 
   3  15   5        3.10        6.04      4.24 o 
  -3  16   5        0.68        1.68      4.11 o 
  -2  16   5        0.36       -0.86      5.16 o 
  -1  16   5        4.65        0.29      5.59 o 
   0  16   5        3.12        4.77      4.15 o 
   1  16   5        0.72       -4.60      3.51 o 
  -9   0   6       12.91       14.53      4.46 o 
  -8   0   6        0.80        3.28      3.19 o 
  -7   0   6       13.93       16.35      4.11 o 
  -6   0   6      135.90      127.05      7.33 o 
  -5   0   6     1792.38     1736.14     27.97 o 
  -4   0   6        7.26        3.10      4.88 o 
  -3   0   6      228.43      222.57     11.47 o 
  -2   0   6       55.12       56.86      4.51 o 
  -1   0   6       49.95       64.25      4.33 o 
   0   0   6      522.10      538.35     11.65 o 
   1   0   6      143.61      149.42      5.16 o 
   2   0   6        3.71        2.07      2.73 o 
   3   0   6        2.63       -0.39      2.81 o 
   4   0   6       24.93       38.72     12.91 o 
   5   0   6        0.67        5.59      8.03 o 
   6   0   6        5.86        9.61      8.89 o 
   7   0   6        3.71       25.67     10.76 o 
  -9   1   6        3.94        9.28      3.37 o 
  -8   1   6        5.22        8.56      2.65 o 
  -7   1   6       87.82       85.01      5.07 o 
  -6   1   6       10.18       10.64      2.54 o 
  -5   1   6      263.49      267.10      7.02 o 
  -4   1   6       23.93       29.36      2.75 o 
  -3   1   6       93.45       92.89      3.86 o 
  -2   1   6      306.37      317.94      6.49 o 
  -1   1   6        1.00        2.23      1.27 o 
   0   1   6       36.76       46.16      2.52 o 
   1   1   6        2.42        2.10      1.23 o 
   2   1   6        1.69        2.47      1.44 o 
   3   1   6       57.21       53.24      4.25 o 
   4   1   6        0.03        0.22      2.69 o 
   5   1   6       14.45       20.16      7.73 o 
   6   1   6        0.10        7.82      6.39 o 
   7   1   6        0.51       17.16      6.73 o 
  -9   2   6        4.80        7.81      2.93 o 
  -8   2   6        8.70       11.41      2.83 o 
  -7   2   6        0.07        0.39      1.89 o 
  -6   2   6        6.53        8.11      2.29 o 
  -5   2   6      121.68      131.48      5.91 o 
  -4   2   6        0.20       -1.09      1.30 o 
  -3   2   6        3.30        3.75      1.50 o 
  -2   2   6       24.04       26.45      4.02 o 
  -1   2   6        1.39        0.74      1.24 o 
   0   2   6      119.64      117.95      3.51 o 
   1   2   6        5.51        6.30      1.39 o 
   2   2   6       18.09       17.41      2.09 o 
   3   2   6        0.42       -0.62      2.53 o 
   4   2   6        0.23       -3.21      2.14 o 
   5   2   6       22.65       23.34      7.26 o 
   6   2   6        0.04       12.88      6.34 o 
   7   2   6        0.00       16.37      7.30 o 
  -9   3   6        0.54        2.04      2.81 o 
  -8   3   6        1.66        1.45      2.51 o 
  -7   3   6       11.80       15.33      3.27 o 
  -6   3   6      108.41      114.14      5.92 o 
  -5   3   6       15.84       15.94      3.02 o 
  -4   3   6        5.77        4.22      1.91 o 
  -3   3   6        5.93        4.72      1.58 o 
  -2   3   6        3.52        4.55      1.50 o 
  -1   3   6       19.45       17.19      2.00 o 
   0   3   6      151.31      159.80      4.31 o 
   1   3   6        5.01        5.24      1.66 o 
   2   3   6        5.47        5.04      1.59 o 
   3   3   6       17.94       13.91      2.54 o 
   4   3   6        0.00        1.10      2.74 o 
   5   3   6        0.79        2.53      5.19 o 
   6   3   6        3.63       13.77      6.89 o 
   7   3   6        0.40       16.13     13.55 o 
  -9   4   6        0.00        2.52      3.63 o 
  -8   4   6        5.70        4.77      2.80 o 
  -7   4   6        6.22        2.82      2.08 o 
  -6   4   6        1.53        1.83      2.01 o 
  -5   4   6      207.60      202.69      8.73 o 
  -4   4   6       83.32       81.32      4.17 o 
  -3   4   6        3.96        4.52      1.92 o 
  -2   4   6       15.33       14.72      2.39 o 
  -1   4   6       32.25       27.61      4.37 o 
   0   4   6       50.33       48.62      4.35 o 
   1   4   6        0.04        0.81      1.37 o 
   2   4   6        0.35        0.84      1.75 o 
   3   4   6        2.02        3.48      3.05 o 
   4   4   6        8.44       10.93      3.88 o 
   5   4   6       25.40       26.27      4.68 o 
   6   4   6        6.19       10.20      6.36 o 
   7   4   6        1.39       19.85     15.20 o 
  -9   5   6        4.04        9.61      6.74 o 
  -8   5   6        1.77        1.97      2.36 o 
  -7   5   6        1.58        1.42      2.07 o 
  -6   5   6       19.24       19.25      3.03 o 
  -5   5   6       88.46       90.84     16.10 o 
  -4   5   6       15.43       14.44      2.49 o 
  -3   5   6       60.24       51.92      3.43 o 
  -2   5   6       59.99       56.58      3.89 o 
  -1   5   6      136.19      131.23      4.98 o 
   0   5   6        0.04        2.94      1.39 o 
   1   5   6        0.04       -2.27      1.77 o 
   2   5   6        0.89        0.22      1.78 o 
   3   5   6        4.48        7.50      3.29 o 
   4   5   6       10.29        5.04      4.66 o 
   5   5   6       19.87       25.23      4.81 o 
   6   5   6        2.29        9.46      6.93 o 
   7   5   6        0.01       22.77     12.48 o 
  -8   6   6       12.49       13.35      3.56 o 
  -7   6   6        3.98        6.90      2.42 o 
  -6   6   6       26.16       20.20      3.06 o 
  -5   6   6      152.54      138.31      5.34 o 
  -4   6   6        3.81        3.91      1.89 o 
  -3   6   6      101.42      105.58      4.29 o 
  -2   6   6       35.61       38.96      3.60 o 
  -1   6   6      215.37      225.66      6.59 o 
   0   6   6      649.66      612.34     10.74 o 
   1   6   6       89.18      102.68      9.03 o 
   2   6   6       22.36       25.43      3.57 o 
   3   6   6        0.08        0.58      4.41 o 
   4   6   6        4.99        9.11      3.21 o 
   5   6   6        2.25        2.20      8.73 o 
   6   6   6        2.22        1.26      4.33 o 
   7   6   6        1.05       11.59     13.45 o 
  -8   7   6        0.25       -0.91      2.71 o 
  -7   7   6        2.50        2.10      2.63 o 
  -6   7   6        4.01        0.59      3.76 o 
  -5   7   6       19.84       18.52      2.88 o 
  -4   7   6        0.34        0.60      1.81 o 
  -3   7   6        0.05       -2.20      1.47 o 
  -2   7   6       44.04       49.69      4.12 o 
  -1   7   6      173.54      176.60      5.17 o 
   0   7   6      355.56      330.64     15.20 o 
   1   7   6       17.09       20.05      3.59 o 
   2   7   6        1.02        1.21      2.33 o 
   3   7   6        2.22        1.23      2.39 o 
   4   7   6       34.44       34.41      4.48 o 
   5   7   6        7.38        6.68      4.73 o 
   6   7   6        4.60       15.63     12.23 o 
  -8   8   6        1.76        0.47      3.90 o 
  -7   8   6        0.12       -0.73      2.54 o 
  -6   8   6        3.09        4.62      2.38 o 
  -5   8   6       36.83       36.57      4.08 o 
  -4   8   6        0.83       -0.32      1.90 o 
  -3   8   6        0.42       -1.50      1.54 o 
  -2   8   6       23.72       26.89      2.87 o 
  -1   8   6       16.84       19.11      2.51 o 
   0   8   6       75.29       84.22      5.98 o 
   1   8   6       33.59       31.83      4.31 o 
   2   8   6       16.23       15.00      3.60 o 
   3   8   6       40.49       32.15      5.66 o 
   4   8   6        0.28       -1.49      2.93 o 
   5   8   6        2.49       -1.54      7.39 o 
   6   8   6        0.26       -1.47      7.17 o 
  -7   9   6        7.27       11.35      3.41 o 
  -6   9   6        5.58        8.83      2.94 o 
  -5   9   6        2.87        3.99      2.22 o 
  -4   9   6        0.08        0.02      1.83 o 
  -3   9   6        4.41        4.52      2.04 o 
  -2   9   6        0.02       -2.38      1.61 o 
  -1   9   6      113.88      100.10      9.19 o 
   0   9   6        0.85        6.16      3.51 o 
   1   9   6        6.71        4.42      2.98 o 
   2   9   6        4.55        1.96      5.66 o 
   3   9   6        1.85        3.91      3.08 o 
   4   9   6       11.43        9.00      3.58 o 
   5   9   6        2.54       -3.67      4.80 o 
   6   9   6        0.70       -4.08      6.52 o 
  -7  10   6        0.35        0.83      3.24 o 
  -6  10   6       33.41       30.78      4.25 o 
  -5  10   6       16.57       13.20      4.57 o 
  -4  10   6       11.16        9.00      2.45 o 
  -3  10   6        1.80       -0.91      1.90 o 
  -2  10   6       18.33       20.11      2.85 o 
  -1  10   6       55.99       70.93      6.02 o 
   0  10   6        2.10       -2.09      2.55 o 
   1  10   6       26.46       26.21      5.52 o 
   2  10   6        0.13        1.69      3.02 o 
   3  10   6        6.31        0.17      6.95 o 
   4  10   6        0.08       -2.28      5.38 o 
   5  10   6        6.53        6.99      5.50 o 
  -7  11   6        1.21        0.00      5.59 o 
  -6  11   6        7.56        3.92      4.23 o 
  -5  11   6        0.22        1.27      3.41 o 
  -4  11   6        7.29        6.80      2.36 o 
  -3  11   6        4.99        4.16      2.24 o 
  -2  11   6        3.64        3.07      2.65 o 
  -1  11   6       44.64       48.06      5.52 o 
   0  11   6       40.19       45.90      5.31 o 
   1  11   6        0.18       -1.42      2.78 o 
   2  11   6        0.09       -0.66      2.88 o 
   3  11   6        6.56        5.03      3.87 o 
   4  11   6       19.94       18.44      4.89 o 
   5  11   6        3.75        6.05      4.02 o 
  -6  12   6        1.68        0.09      3.47 o 
  -5  12   6       16.83       17.68      7.24 o 
  -4  12   6        0.33        0.14      3.02 o 
  -3  12   6       11.88       10.10      3.13 o 
  -2  12   6        3.48       -3.41      2.27 o 
  -1  12   6        1.54        0.07      3.04 o 
   0  12   6        0.05       -0.36      2.94 o 
   1  12   6        0.12        0.13      3.08 o 
   2  12   6        1.75        0.79      4.45 o 
   3  12   6        5.21        8.19      4.03 o 
   4  12   6        1.94        3.88      3.73 o 
  -5  13   6        6.71        7.42      3.27 o 
  -4  13   6        2.45       -2.23      2.84 o 
  -3  13   6        2.62        5.89      3.00 o 
  -2  13   6        0.47        4.70      3.68 o 
  -1  13   6        0.58        0.31      3.39 o 
   0  13   6        8.76        1.71      4.59 o 
   1  13   6        0.62        0.38      3.38 o 
   2  13   6        0.07       -3.51      3.37 o 
   3  13   6        0.01       -1.82      3.55 o 
   4  13   6        5.76       16.08      4.91 o 
  -4  14   6        0.06       -1.06      3.34 o 
  -3  14   6        0.03       -1.35      3.66 o 
  -2  14   6        1.19       -0.74      3.38 o 
  -1  14   6        0.81       -4.14      6.52 o 
   0  14   6        2.48       -1.81      3.24 o 
   1  14   6        0.01       -1.95      3.10 o 
   2  14   6        2.21        2.08      4.37 o 
   3  14   6        0.00        0.87      6.24 o 
  -3  15   6        0.82       -4.16      4.73 o 
  -2  15   6        0.24       -2.29      4.88 o 
  -1  15   6        0.16       -1.79      3.78 o 
   0  15   6        0.68       -2.60      3.74 o 
   1  15   6        6.39        3.58      8.46 o 
  -9   1   7        1.75        1.61      2.62 o 
  -8   1   7        0.05        0.95      2.18 o 
  -7   1   7        3.52        4.76      2.26 o 
  -6   1   7       23.62       26.20      3.32 o 
  -5   1   7      168.44      165.95      5.89 o 
  -4   1   7        1.97       -0.68      1.60 o 
  -3   1   7       16.34       14.01      2.28 o 
  -2   1   7        2.87        2.51      1.51 o 
  -1   1   7        4.66        2.53      1.52 o 
   0   1   7      125.26      120.74      4.59 o 
   1   1   7       27.32       32.18      2.90 o 
   2   1   7        0.18       -0.75      2.26 o 
   3   1   7        3.20        2.98      3.44 o 
   4   1   7       16.40       23.65      8.29 o 
   5   1   7        0.01        4.77      6.15 o 
   6   1   7        9.27       17.40      7.95 o 
   7   1   7        4.76       26.01      8.85 o 
  -8   2   7        0.00        2.54      2.33 o 
  -7   2   7        5.93        5.28      2.47 o 
  -6   2   7       14.95       15.07      2.88 o 
  -5   2   7      103.28       95.32      7.08 o 
  -4   2   7       23.63       22.37      2.80 o 
  -3   2   7        2.55       -0.39      1.48 o 
  -2   2   7       84.30       66.58      4.08 o 
  -1   2   7      108.13      110.69      4.09 o 
   0   2   7      277.39      263.81      5.98 o 
   1   2   7       85.42       88.76      4.17 o 
   2   2   7       48.20       57.35      4.48 o 
   3   2   7        8.16        7.55      3.79 o 
   4   2   7       10.69        9.73      3.96 o 
   5   2   7        0.11        2.82      9.11 o 
   6   2   7        3.70       16.27      7.49 o 
   7   2   7        2.14       19.97      9.97 o 
  -8   3   7        0.85        1.67      2.30 o 
  -7   3   7        2.34        3.54      2.26 o 
  -6   3   7        4.59        6.43      2.71 o 
  -5   3   7       22.20       16.32      3.25 o 
  -4   3   7       36.76       46.37      3.61 o 
  -3   3   7        4.87        2.02      1.86 o 
  -2   3   7       40.88       39.13      3.02 o 
  -1   3   7      120.83      113.95      4.21 o 
   0   3   7       83.17       77.09      6.56 o 
   1   3   7      149.58      145.51      5.09 o 
   2   3   7        5.97        4.77      2.83 o 
   3   3   7        6.14        1.41      3.30 o 
   4   3   7        1.47       -0.71      3.82 o 
   5   3   7        9.03        9.07     11.04 o 
   6   3   7        1.73       11.45      9.18 o 
  -8   4   7       25.25       30.26      3.84 o 
  -7   4   7        0.05        0.28      2.21 o 
  -6   4   7       25.50       28.73      4.04 o 
  -5   4   7       19.99       22.82      3.55 o 
  -4   4   7      633.06      594.71     12.54 o 
  -3   4   7        6.36        3.46      1.84 o 
  -2   4   7       39.98       38.79      3.13 o 
  -1   4   7       34.57       30.22      4.04 o 
   0   4   7       97.49      101.03      6.07 o 
   1   4   7      430.08      439.19      9.20 o 
   2   4   7       39.14       38.69      4.16 o 
   3   4   7        3.27       -0.45      3.65 o 
   4   4   7        8.06        5.00      4.08 o 
   5   4   7        0.73        7.50      5.76 o 
   6   4   7        0.83       12.82     10.61 o 
  -8   5   7        0.63        5.59      3.02 o 
  -7   5   7        0.00        2.71      3.04 o 
  -6   5   7       32.84       36.98      4.32 o 
  -5   5   7       83.02       89.56      5.73 o 
  -4   5   7       71.60       62.83      6.23 o 
  -3   5   7        4.28        3.38      2.17 o 
  -2   5   7        9.22       11.85      2.27 o 
  -1   5   7       29.64       32.97      6.85 o 
   0   5   7        6.89        9.27      2.46 o 
   1   5   7       22.01       24.46      3.82 o 
   2   5   7        1.34        4.76      2.97 o 
   3   5   7        5.38        0.95      3.78 o 
   4   5   7        4.86        8.01      5.68 o 
   5   5   7        1.13        4.79      7.31 o 
   6   5   7        0.83        6.74     10.48 o 
  -8   6   7        0.20        2.82      3.66 o 
  -7   6   7        0.12       -0.44      2.27 o 
  -6   6   7        2.25        1.38      2.16 o 
  -5   6   7        0.38        1.29      2.00 o 
  -4   6   7        8.91       10.16      2.55 o 
  -3   6   7        4.33        3.26      3.37 o 
  -2   6   7        1.34       -0.22      1.82 o 
  -1   6   7       11.04        7.42      2.03 o 
   0   6   7      110.66      119.88      9.46 o 
   1   6   7       10.82       13.93      4.37 o 
   2   6   7        1.07        0.70      2.67 o 
   3   6   7        1.23        0.46      2.75 o 
   4   6   7        5.52        4.96      4.42 o 
   5   6   7        1.38        9.02     13.25 o 
   6   6   7        0.76       12.40     14.52 o 
  -8   7   7        2.24        3.81      3.21 o 
  -7   7   7        3.71        4.96      2.56 o 
  -6   7   7        1.54        3.45      2.17 o 
  -5   7   7      139.38      135.27      6.71 o 
  -4   7   7        1.45        1.88      3.25 o 
  -3   7   7       24.51       25.19      3.26 o 
  -2   7   7        0.11       -0.46      2.61 o 
  -1   7   7        3.62        1.50      2.22 o 
   0   7   7      183.02      189.00     11.76 o 
   1   7   7        0.43       -1.14      2.53 o 
   2   7   7       22.84       14.29      3.80 o 
   3   7   7        2.14       -0.22      2.69 o 
   4   7   7        1.11        3.53      6.74 o 
   5   7   7        8.86        5.21     12.12 o 
   6   7   7        0.86       12.63     15.55 o 
  -7   8   7        0.05       -0.87      2.51 o 
  -6   8   7        0.22        1.39      2.15 o 
  -5   8   7        6.32        6.21      2.47 o 
  -4   8   7       89.73       88.88      6.38 o 
  -3   8   7        0.15       -1.19      1.89 o 
  -2   8   7       22.91       24.42      3.00 o 
  -1   8   7        0.73        2.87      2.94 o 
   0   8   7       30.99       28.88      4.49 o 
   1   8   7       34.76       34.74      4.95 o 
   2   8   7        1.16        1.00      3.04 o 
   3   8   7        0.66        0.85      2.96 o 
   4   8   7        1.58        0.42      4.16 o 
   5   8   7        1.45       -1.79      4.80 o 
  -7   9   7        0.14        0.29      2.97 o 
  -6   9   7        0.01        4.02      2.51 o 
  -5   9   7        1.10        1.44      2.21 o 
  -4   9   7       16.70       20.43      3.13 o 
  -3   9   7       17.77       18.79      2.92 o 
  -2   9   7       11.85       12.14      2.63 o 
  -1   9   7       72.75       76.10      6.32 o 
   0   9   7        1.64        1.92      2.99 o 
   1   9   7        6.23        6.07      4.95 o 
   2   9   7        6.59        0.22      3.87 o 
   3   9   7        0.96        1.83      3.29 o 
   4   9   7       12.60        8.21      3.98 o 
   5   9   7       15.98       22.07      6.52 o 
  -6  10   7        0.14        2.36      2.97 o 
  -5  10   7       10.29       13.17      2.99 o 
  -4  10   7        1.90        2.71      2.33 o 
  -3  10   7        1.51       -1.02      2.00 o 
  -2  10   7        0.39        1.52      2.59 o 
  -1  10   7        1.64        0.45      3.04 o 
   0  10   7        1.07       -3.30      2.20 o 
   1  10   7        0.94       -1.51      2.94 o 
   2  10   7        4.65        3.61      5.02 o 
   3  10   7        0.06       -4.26      3.10 o 
   4  10   7        0.10       -4.63      5.09 o 
  -6  11   7        0.03        3.73      3.21 o 
  -5  11   7        4.27        1.36      2.86 o 
  -4  11   7        0.03        0.95      2.28 o 
  -3  11   7        1.23        0.62      2.73 o 
  -2  11   7        0.01       -3.95      2.63 o 
  -1  11   7        3.40        5.16      3.45 o 
   0  11   7        1.52        3.01      3.40 o 
   1  11   7        5.03        1.51      3.35 o 
   2  11   7        1.97       -0.57      4.02 o 
   3  11   7        4.44        6.08      4.27 o 
   4  11   7        5.91        3.43      4.10 o 
  -5  12   7        0.42        1.05      3.55 o 
  -4  12   7        3.71        6.53      3.25 o 
  -3  12   7        0.29        1.57      2.79 o 
  -2  12   7        0.34       -3.38      3.14 o 
  -1  12   7        1.38       -2.88      4.66 o 
   0  12   7        0.01       -3.94      3.08 o 
   1  12   7        0.03       -4.56      3.04 o 
   2  12   7        5.47       -0.95      4.66 o 
   3  12   7        0.30       -0.87      3.53 o 
  -4  13   7        7.12        7.46      4.26 o 
  -3  13   7        0.92        2.62      4.45 o 
  -2  13   7        1.28       -2.70      3.69 o 
  -1  13   7        1.93       -0.55      3.49 o 
   0  13   7       15.87       16.56      4.91 o 
   1  13   7        0.11        1.47      4.10 o 
   2  13   7        1.52       -2.48      3.93 o 
  -2  14   7        5.93       -2.76      3.65 o 
  -1  14   7        0.15       -3.50      3.69 o 
   0  14   7       14.45       17.65      5.06 o 
   1  14   7        0.18        3.87      4.40 o 
  -8   0   8        1.62        1.65      3.65 o 
  -7   0   8       18.58       32.67      5.87 o 
  -6   0   8       35.81       32.62      6.24 o 
  -5   0   8        2.47        1.77      2.83 o 
  -4   0   8        2.23       -0.77      2.65 o 
  -3   0   8      113.85       85.66     19.29 o 
  -2   0   8        8.85       10.77      3.18 o 
  -1   0   8        5.44        3.76      2.79 o 
   0   0   8       83.57       87.33      5.68 o 
   1   0   8      148.77      158.17     10.76 o 
   2   0   8      342.02      350.25     13.80 o 
   3   0   8       16.01       18.21     12.76 o 
   4   0   8        0.52        1.58      9.18 o 
   5   0   8        0.07        0.14      9.32 o 
   6   0   8        4.69       16.63     12.62 o 
  -8   1   8        0.10        1.60      2.67 o 
  -7   1   8        1.98        2.41      2.38 o 
  -6   1   8        0.17        2.35      2.31 o 
  -5   1   8        5.25        1.15      2.04 o 
  -4   1   8       82.57       78.36      4.67 o 
  -3   1   8       11.29       11.13      2.41 o 
  -2   1   8        0.00       -0.81      1.57 o 
  -1   1   8       17.35       22.18      2.66 o 
   0   1   8       10.31       11.11      2.19 o 
   1   1   8       56.24       61.95      5.30 o 
   2   1   8       20.14       26.83      4.19 o 
   3   1   8        8.79        3.36      4.07 o 
   4   1   8        3.13        4.01      6.98 o 
   5   1   8        5.64       13.77      8.26 o 
   6   1   8        0.06       11.90      8.31 o 
  -8   2   8        1.56        5.66      2.73 o 
  -7   2   8        2.00        4.71      2.55 o 
  -6   2   8        0.00       -1.23      2.10 o 
  -5   2   8       15.01       18.34      2.99 o 
  -4   2   8       34.61       41.20      3.73 o 
  -3   2   8        1.86        4.59      2.67 o 
  -2   2   8        0.61       -0.89      1.59 o 
  -1   2   8       11.83       18.04      2.54 o 
   0   2   8       30.61       29.41      3.44 o 
   1   2   8       20.50       20.59      3.97 o 
   2   2   8        5.31        3.84      4.38 o 
   3   2   8        0.85       -3.31      4.27 o 
   4   2   8        0.00        2.47      8.82 o 
   5   2   8        2.58       16.16      8.06 o 
   6   2   8        0.63       11.56      8.60 o 
  -8   3   8        0.23       -0.68      2.51 o 
  -7   3   8        4.34        5.62      2.66 o 
  -6   3   8        4.73        4.61      2.31 o 
  -5   3   8        4.99        4.16      2.28 o 
  -4   3   8      289.67      287.06     11.30 o 
  -3   3   8       24.01       27.21      3.15 o 
  -2   3   8        0.04       -0.10      1.59 o 
  -1   3   8        1.63        1.22      1.74 o 
   0   3   8        0.04       -0.89      1.90 o 
   1   3   8      221.33      239.57      9.27 o 
   2   3   8        0.81       -4.45      5.23 o 
   3   3   8        9.52        7.51      4.86 o 
   4   3   8        0.19       -5.72      3.99 o 
   5   3   8        0.00        5.12      9.97 o 
  -7   4   8       16.64       18.52      3.39 o 
  -6   4   8        1.86        1.33      2.18 o 
  -5   4   8        7.43        8.56      2.61 o 
  -4   4   8        6.69        9.36      2.59 o 
  -3   4   8        9.03       10.20      2.52 o 
  -2   4   8        0.07        0.24      1.73 o 
  -1   4   8        3.07        5.04      1.89 o 
   0   4   8        0.62        1.06      2.76 o 
   1   4   8       90.37       92.79      6.06 o 
   2   4   8       26.12       23.54      5.94 o 
   3   4   8        6.93        8.30      5.05 o 
   4   4   8        0.08       -5.41      4.12 o 
   5   4   8        0.53       -9.32     12.62 o 
  -7   5   8       14.40       16.51      3.79 o 
  -6   5   8        0.08        1.73      2.30 o 
  -5   5   8        1.79        3.29      2.32 o 
  -4   5   8       12.49        7.80      2.52 o 
  -3   5   8        0.98        1.04      1.97 o 
  -2   5   8        7.32        7.60      2.26 o 
  -1   5   8       32.17       36.41      3.92 o 
   0   5   8       10.73        4.56      8.75 o 
   1   5   8       12.97        7.33      4.23 o 
   2   5   8        2.56        6.24      4.37 o 
   3   5   8        1.46       -4.58      3.05 o 
   4   5   8        2.78       -6.88      6.45 o 
   5   5   8       16.87        8.93      5.50 o 
  -7   6   8        4.39        8.75      3.18 o 
  -6   6   8        2.53        3.57      2.78 o 
  -5   6   8        0.64        1.56      2.31 o 
  -4   6   8       50.25       52.03      4.23 o 
  -3   6   8       25.92       29.14      3.32 o 
  -2   6   8       10.53        6.29      2.21 o 
  -1   6   8        8.71       12.00      2.89 o 
   0   6   8       97.94      108.24      6.92 o 
   1   6   8       18.54       20.76     11.04 o 
   2   6   8        1.35        2.01      3.19 o 
   3   6   8        0.84       -4.96      3.31 o 
   4   6   8        4.69        5.62      5.29 o 
   5   6   8        0.40       -1.83      4.76 o 
  -7   7   8        6.54       11.41      4.95 o 
  -6   7   8        0.11        1.74      2.68 o 
  -5   7   8        0.00       -1.35      2.29 o 
  -4   7   8       17.89       16.52      3.61 o 
  -3   7   8       62.15       63.09      5.15 o 
  -2   7   8        0.58       -0.60      1.93 o 
  -1   7   8        0.05       -3.30      2.43 o 
   0   7   8        0.12       -0.65      2.83 o 
   1   7   8        7.16        0.65      3.24 o 
   2   7   8        0.64       -4.13      2.75 o 
   3   7   8        1.89       -3.30      4.45 o 
   4   7   8        0.04       -5.80      5.09 o 
  -6   8   8        0.04        0.56      2.43 o 
  -5   8   8       10.67       10.75      4.16 o 
  -4   8   8        4.09        8.02      3.03 o 
  -3   8   8       61.39       62.49      5.27 o 
  -2   8   8        2.47        1.36      2.96 o 
  -1   8   8        6.95       10.26      3.90 o 
   0   8   8       18.77       15.81      4.80 o 
   1   8   8        1.79       -0.90      3.08 o 
   2   8   8        4.35        0.19      3.23 o 
   3   8   8       12.33       12.29      4.37 o 
   4   8   8        1.62        0.72      5.02 o 
  -6   9   8        0.35        0.10      2.47 o 
  -5   9   8        0.00       -0.23      2.37 o 
  -4   9   8       27.15       31.51      3.72 o 
  -3   9   8        1.44        3.97      2.85 o 
  -2   9   8        4.22        7.21      3.82 o 
  -1   9   8        1.46       -1.14      3.14 o 
   0   9   8        1.50       -0.77      4.45 o 
   1   9   8        6.37       -0.21      3.27 o 
   2   9   8        4.29       -2.23      3.47 o 
   3   9   8        0.82        0.31      4.73 o 
   4   9   8        1.07       -5.88      4.45 o 
  -5  10   8        0.47        1.53      2.48 o 
  -4  10   8       14.61       18.08      3.91 o 
  -3  10   8        1.20        4.28      2.95 o 
  -2  10   8        8.86        8.61      4.11 o 
  -1  10   8        2.54        7.24      3.95 o 
   0  10   8        0.15       -1.57      3.34 o 
   1  10   8       15.49       14.14      4.35 o 
   2  10   8        0.61        2.42      3.78 o 
   3  10   8        1.01       -0.76      3.78 o 
  -4  11   8        0.04        0.69      3.00 o 
  -3  11   8       14.43       13.33      4.53 o 
  -2  11   8        0.52        8.00      4.06 o 
  -1  11   8        3.00        1.41      3.84 o 
   0  11   8        0.65       -0.57      3.78 o 
   1  11   8       33.22       43.13      6.18 o 
   2  11   8        0.01       -2.75      3.69 o 
  -3  12   8        6.04        3.23      3.94 o 
  -2  12   8        0.36       -3.00      3.33 o 
  -1  12   8        0.00       -5.27      6.81 o 
   0  12   8        8.65        4.97     11.62 o 
   1  12   8        5.08        1.58      7.53 o 
  -7   1   9        6.06       12.27      3.32 o 
  -6   1   9       25.27       35.77      4.19 o 
  -5   1   9        0.44        4.05      2.47 o 
  -4   1   9        4.36        3.96      2.32 o 
  -3   1   9       91.07       85.46      5.07 o 
  -2   1   9       17.27       21.43      3.07 o 
  -1   1   9        1.14        0.43      1.84 o 
   0   1   9        8.98        8.50      2.78 o 
   1   1   9       10.02        8.95      3.68 o 
   2   1   9       83.27       82.31      9.75 o 
   3   1   9        0.25       -5.88     11.76 o 
   4   1   9        2.89        8.75     13.62 o 
  -7   2   9        4.18        7.63      3.02 o 
  -6   2   9       17.06       23.63      3.73 o 
  -5   2   9        0.36        1.17      2.34 o 
  -4   2   9        0.83        3.98      2.37 o 
  -3   2   9        1.66        1.68      2.18 o 
  -2   2   9        5.94        4.90      2.34 o 
  -1   2   9        4.61        4.33      2.15 o 
   0   2   9       13.97       11.65      2.99 o 
   1   2   9       14.25       14.63      6.02 o 
   2   2   9       13.55       11.56      5.37 o 
   3   2   9        7.97        5.37      5.26 o 
   4   2   9        1.65       -8.75     11.76 o 
  -7   3   9        0.01       -1.39      2.57 o 
  -6   3   9        3.17        4.54      2.75 o 
  -5   3   9       13.45       14.66      3.16 o 
  -4   3   9        0.65        3.80      2.38 o 
  -3   3   9       21.06       30.50      3.50 o 
  -2   3   9        7.23        7.59      2.44 o 
  -1   3   9        2.77        3.31      2.48 o 
   0   3   9        0.30       -0.49      2.21 o 
   1   3   9       42.28       60.52      8.89 o 
   2   3   9        0.03       -5.27      5.16 o 
   3   3   9       31.47       32.56      6.98 o 
   4   3   9        0.93      -15.49     11.62 o 
  -6   4   9        0.25        3.83      2.57 o 
  -5   4   9       23.61       23.74      3.53 o 
  -4   4   9        0.18       -0.93      2.04 o 
  -3   4   9        0.83       -1.49      2.11 o 
  -2   4   9        5.16        5.60      2.34 o 
  -1   4   9        1.92        0.97      2.37 o 
   0   4   9       10.02        4.96      3.23 o 
   1   4   9        3.16        1.79      4.23 o 
   2   4   9        8.92       17.35      6.45 o 
   3   4   9        8.01        2.99      5.50 o 
   4   4   9        8.45       -4.32      4.86 o 
  -6   5   9        3.32        5.00      2.66 o 
  -5   5   9        0.16        5.45      2.57 o 
  -4   5   9       37.54       39.94      4.15 o 
  -3   5   9       97.94       97.32      5.43 o 
  -2   5   9        4.39        5.81      2.77 o 
  -1   5   9        0.13        0.98      2.31 o 
   0   5   9        5.56        2.79      4.80 o 
   1   5   9       39.95       27.47      4.81 o 
   2   5   9       49.00       43.88      8.60 o 
   3   5   9        3.35       -0.02     12.26 o 
   4   5   9        0.44       -8.28      5.52 o 
  -6   6   9        0.35        2.28      2.55 o 
  -5   6   9        1.99        1.27      2.27 o 
  -4   6   9        0.00        3.57      2.45 o 
  -3   6   9       32.14       36.09      3.84 o 
  -2   6   9        4.64        6.04      2.95 o 
  -1   6   9        0.26       -1.40      2.98 o 
   0   6   9        6.39        5.22      3.61 o 
   1   6   9        2.68        1.59      3.28 o 
   2   6   9        0.10        0.43      5.02 o 
   3   6   9        0.04       -4.73      5.02 o 
  -5   7   9        0.36        1.59      2.45 o 
  -4   7   9        1.26        6.57      2.69 o 
  -3   7   9       11.59       11.20      2.93 o 
  -2   7   9        1.29        0.79      4.23 o 
  -1   7   9        0.02       -0.65      3.35 o 
   0   7   9        0.05       -2.03      3.03 o 
   1   7   9        1.55       -0.91      5.31 o 
   2   7   9       18.04        9.46      6.02 o 
   3   7   9        3.43        3.01      5.74 o 
  -5   8   9        1.87        3.13      2.74 o 
  -4   8   9        0.23        1.18      2.44 o 
  -3   8   9        3.72        5.28      3.13 o 
  -2   8   9        0.01        1.50      3.49 o 
  -1   8   9        1.20       -1.25      3.34 o 
   0   8   9        0.32        1.25      4.09 o 
   1   8   9        1.68       -0.97      3.53 o 
   2   8   9       24.10       17.77      4.82 o 
  -4   9   9        0.02        0.43      2.40 o 
  -3   9   9        7.43        4.48      3.96 o 
  -2   9   9        5.12        8.15      4.16 o 
  -1   9   9        0.29       -2.01      3.35 o 
   0   9   9        1.18       -4.10      3.29 o 
   1   9   9        6.78        0.44      4.05 o 
   2   9   9        0.00       -4.87      6.38 o 
  -3  10   9        9.32       12.14      4.43 o 
  -2  10   9        5.63       -0.55      5.31 o 
  -1  10   9        2.32       -0.82      4.00 o 
   0  10   9        0.06       -4.88      3.85 o 
   1  10   9        0.05       -3.80      3.85 o 
  -5   0  10        2.15        5.38      3.82 o 
  -4   0  10        1.51        2.09      3.55 o 
  -3   0  10       16.70       21.27      4.90 o 
  -2   0  10        1.56        2.63      3.66 o 
  -1   0  10        0.72       15.06      6.31 o 
   0   0  10        0.44       -2.44      4.30 o 
   1   0  10        9.22       14.77      6.31 o 
  -5   1  10        5.34        6.36      2.89 o 
  -4   1  10        6.27        9.44      2.91 o 
  -3   1  10        4.85        7.42      2.75 o 
  -2   1  10       29.00       35.34      6.08 o 
  -1   1  10        0.08        2.06      2.99 o 
   0   1  10        0.83        5.38      3.65 o 
   1   1  10        0.16       10.61      5.88 o 
  -5   2  10        0.47        1.64      2.71 o 
  -4   2  10        0.28        1.16      2.30 o 
  -3   2  10        7.56        8.65      2.75 o 
  -2   2  10        0.13        1.62      2.30 o 
  -1   2  10        4.81        5.14      2.82 o 
   0   2  10        0.03        1.95      3.44 o 
   1   2  10        1.74        0.14      4.88 o 
   2   2  10        2.60        3.30      5.31 o 
  -5   3  10        4.39        7.86      3.19 o 
  -4   3  10        7.41       11.43      3.01 o 
  -3   3  10        9.96       12.19      3.01 o 
  -2   3  10       14.36       14.83      3.58 o 
  -1   3  10        2.12        1.99      3.41 o 
   0   3  10        0.03       -2.15      4.45 o 
   1   3  10       12.20       10.90      6.60 o 
   2   3  10       18.41        9.03      6.74 o 
  -5   4  10        3.15        8.40      3.05 o 
  -4   4  10        1.61        3.15      2.88 o 
  -3   4  10        8.91       13.68      3.19 o 
  -2   4  10       11.13       16.38      3.69 o 
  -1   4  10        1.48        2.50      3.34 o 
   0   4  10        0.42       -4.65      3.10 o 
   1   4  10        1.50        7.31      6.02 o 
   2   4  10        0.93       -6.67      4.45 o 
  -5   5  10        1.72        3.67      2.93 o 
  -4   5  10        2.87        7.59      2.93 o 
  -3   5  10        3.66        4.16      2.76 o 
  -2   5  10        0.48        1.48      2.82 o 
  -1   5  10        1.14       -4.38      2.92 o 
   0   5  10        0.03        0.29      3.44 o 
   1   5  10        0.36        5.31      5.74 o 
   2   5  10        0.55       -5.16      4.88 o 
  -4   6  10       12.83       13.43      3.33 o 
  -3   6  10        0.01        6.61      3.32 o 
  -2   6  10        3.89        7.53      4.16 o 
  -1   6  10        0.13        5.60      3.84 o 
   0   6  10        0.16       -0.74      3.34 o 
   1   6  10        0.70       -5.59      3.73 o 
  -3   7  10        0.30        0.56      3.05 o 
  -2   7  10        2.69        6.51      4.30 o 
  -1   7  10        5.83        6.57      4.05 o 
   0   7  10        0.12       -2.86      3.74 o 
   1   7  10        2.05        0.11      5.88 o 
  -2   8  10       39.83       47.13      6.64 o 
  -1   8  10        0.21        0.22      3.85 o 
  -3   1  11        6.66        2.40      2.79 o 
  -2   1  11        4.35        7.12      5.35 o 
  -1   1  11        0.75        4.73      3.85 o 
   0   1  11        0.01       -2.58      5.31 o 
  -2   2  11        4.58        9.12      4.08 o 
  -1   2  11        9.14       10.30      4.41 o 
                                                 
