# Supplementary material for: 2-Cyano-N′-[1-(pyridin-2-yl)ethyl­idene]acetohydrazide
Source: Acta Crystallogr Sect E Struct Rep Online. 2012 Oct 24;68(Pt 11):o3203. doi: 10.1107/S1600536812042869 (PMC3515292; doi:10.1107/S1600536812042869)
Supplement: Supplementary file 3 [file e-68-o3203-Isup3.cml]

<?xml version="1.0" ?>
<cml>
